# Supplementary material for: Dysbiosis of the Upper Gastrointestinal Tract in Head-and-Neck Cancer Survivors: A Pilot Study Using the Capsule Sponge Device
Source: Cancers (Basel). 2024 Oct 18;16(20):3528. doi: 10.3390/cancers16203528 (PMC11506215; doi:10.3390/cancers16203528)
Supplement: Supplementary file 1 [file cancers-16-03528-s001.zip › Supplementary table 1.xlsx]

## Sheet: capsule-sponge vs gastric biops
Supplementary Table S1: Intergroup differences in the distribution of bacterial genera across sampling methods; capsule-sponge vs gastric biops
		baseMean	log2FoldChange	lfcSE	stat	pvalue	padj
Enterobacteriaceae(100)	Kosakonia(100)	3.59401	4.79762	0.42429	11.3074	4.62324e-18	1.94638e-15
Sphingomonadaceae(100)	Croceicoccus(100)	5.60639	4.43123	0.397543	11.1465	9.31512e-18	1.96083e-15
unknown_unclassified(100)	unknown_unclassified(100)	2365.72	-3.63715	0.343611	-10.5851	1.03346e-16	1.45028e-14
Eukaryota_unclassified(100)	Eukaryota_unclassified(100)	294.38	-4.48782	0.43978	-10.2047	5.43821e-16	5.72372e-14
Weeksellaceae(100)	Weeksellaceae_uncultured(100)	69.032	-3.66199	0.373316	-9.80935	3.17915e-15	2.67684e-13
Microbacteriaceae(100)	Microbacteriaceae_unclassified(100)	446.691	-4.29463	0.447602	-9.59476	7.84111e-15	4.74888e-13
Bacillales_unclassified(100)	Bacillales_unclassified(100)	46.6595	-3.17641	0.356015	-8.92212	7.896e-15	4.74888e-13
Enterococcaceae(100)	Enterococcus(100)	85.1069	-3.00377	0.321554	-9.34143	2.46954e-14	1.29959e-12
Comamonadaceae(100)	Pelomonas(100)	121.702	-3.39963	0.36961	-9.19788	4.47818e-14	2.09479e-12
Enterobacteriaceae(100)	Enterobacteriaceae_ge(100)	3.45085	2.6527	0.290125	9.1433	5.82561e-14	2.45258e-12
Campylobacteraceae(100)	Campylobacter(100)	6933.62	2.46004	0.270104	9.10778	6.69775e-14	2.56341e-12
Moraxellaceae(100)	Acinetobacter(100)	378.098	-3.46334	0.385363	-8.98722	1.13372e-13	3.97746e-12
Enterobacteriaceae(100)	Raoultella(100)	4.47299	3.40372	0.384307	8.85677	2.09676e-13	6.79027e-12
Bacillaceae(100)	Bacillaceae_unclassified(100)	64.5457	-2.96619	0.343303	-8.64017	5.34469e-13	1.60722e-11
Sphingomonadaceae(100)	Novosphingobium(100)	13.3291	3.70867	0.42931	8.63868	5.86605e-13	1.64641e-11
Pseudomonadaceae(100)	Pseudomonas(100)	456.685	3.28335	0.392949	8.35568	1.93101e-12	5.08098e-11
Weeksellaceae(100)	Cloacibacterium(100)	65.8873	-3.04317	0.370586	-8.21176	3.61035e-12	8.94093e-11
Comamonadaceae(100)	Tepidimonas(100)	57.0601	-3.13377	0.386313	-8.11201	5.67769e-12	1.32795e-10
Propionibacteriaceae(100)	Cutibacterium(100)	708.627	-2.88394	0.385874	-7.47379	1.60057e-11	3.54652e-10
Moraxellaceae(100)	Moraxellaceae_unclassified(100)	228.929	-2.91831	0.374861	-7.78504	2.4516e-11	5.16061e-10
Solimonadaceae(100)	Alkanibacter(100)	6.52173	1.08964	0.147675	7.37861	2.60565e-11	5.22371e-10
Selenomonadaceae(100)	Selenomonadaceae_unclassified(100)	2615.2	2.26944	0.30576	7.42228	1.47354e-10	2.81981e-09
Burkholderiaceae(100)	Ralstonia(100)	129.696	-3.06018	0.415325	-7.36815	1.54835e-10	2.83416e-09
Oscillospirales_unclassified(100)	Oscillospirales_unclassified(100)	110.884	-2.33888	0.320183	-7.30482	2.12379e-10	3.72548e-09
Reyranellaceae(100)	Reyranella(100)	4.87452	1.3643	0.188647	7.23204	2.81601e-10	4.74215e-09
Xanthomonadaceae(100)	Xanthomonadaceae_unclassified(100)	36.5703	-2.56601	0.355354	-7.22098	2.98821e-10	4.83861e-09
Chloroplast_fa(100)	Chloroplast_ge(100)	951.727	-3.14112	0.437181	-7.18494	3.56152e-10	5.55333e-09
Cyanobacteriia_unclassified(100)	Cyanobacteriia_unclassified(100)	132.668	-2.75647	0.387943	-7.10534	4.95137e-10	7.44474e-09
Sphingomonadaceae(100)	Sphingobium(100)	7.9265	2.76557	0.391939	7.05613	6.14379e-10	8.62178e-09
Prevotellaceae(100)	Prevotellaceae_unclassified(100)	79658.3	1.34656	0.190424	7.07139	5.98164e-10	8.62178e-09
Listeriaceae(100)	Brochothrix(100)	68.2558	-2.78166	0.39653	-7.015	7.35384e-10	9.98699e-09
Flavobacteriaceae(100)	Flavobacterium(100)	319.673	-2.77642	0.397442	-6.98574	8.47857e-10	1.11546e-08
Lactobacillales_unclassified(100)	Lactobacillales_unclassified(100)	2125.89	-1.3083	0.192664	-6.79057	1.97614e-09	2.52107e-08
Helicobacteraceae(100)	Helicobacter(100)	2394.45	-4.8982	0.72434	-6.76229	2.2917e-09	2.75658e-08
Staphylococcaceae(100)	Staphylococcus(100)	754.318	-3.07833	0.455199	-6.76261	2.24467e-09	2.75658e-08
Peptostreptococcales-Tissierellales_fa(100)	Anaerococcus(100)	55.428	-2.21789	0.328927	-6.74281	2.47929e-09	2.8994e-08
Rhodobacteraceae(100)	Rhodobacteraceae_unclassified(100)	137.734	-2.86958	0.427459	-6.71312	2.74663e-09	3.12522e-08
Sphingomonadaceae(100)	Sphingopyxis(100)	5.49258	1.92938	0.304625	6.33361	4.70556e-09	5.17042e-08
Veillonellaceae(100)	Megasphaera(100)	128.335	2.46035	0.373137	6.5937	4.7897e-09	5.17042e-08
Clostridiaceae(100)	Clostridiaceae_unclassified(100)	123.688	-2.36654	0.359384	-6.58498	4.92178e-09	5.18017e-08
Leptotrichiaceae(100)	Leptotrichia(100)	6809.88	1.73532	0.268376	6.46601	1.08985e-08	1.11909e-07
Mitochondria(100)	Mitochondria_ge(100)	58.9527	-2.24797	0.352947	-6.36914	1.22876e-08	1.23169e-07
Nocardioidaceae(100)	Nocardioidaceae_unclassified(100)	16.2968	-2.47779	0.397654	-6.231	2.18478e-08	2.13905e-07
Prevotellaceae(100)	Alloprevotella(100)	40498	1.68128	0.271259	6.19808	2.6152e-08	2.50227e-07
Ethanoligenenaceae(100)	Ethanoligenens(100)	24.3046	-2.14329	0.359161	-5.96749	2.68082e-08	2.50806e-07
Micrococcaceae(100)	Renibacterium(100)	61.2128	-2.53148	0.414599	-6.10586	3.78642e-08	3.32101e-07
Prevotellaceae(100)	Prevotellaceae_NK3B31_group(100)	33.2207	2.02134	0.330595	6.11425	3.63258e-08	3.32101e-07
Fusobacteriaceae(100)	Fusobacterium(100)	22355.4	1.8269	0.297755	6.13558	3.76396e-08	3.32101e-07
Solimonadaceae(100)	Solimonadaceae_unclassified(100)	4.40356	1.3322	0.218493	6.09723	3.86645e-08	3.32199e-07
Solimonadaceae(100)	Nevskia(100)	10.5864	2.00049	0.328764	6.08488	4.08709e-08	3.44133e-07
Prevotellaceae(100)	Prevotella(100)	154956	1.24335	0.204839	6.0699	4.46407e-08	3.68504e-07
Actinomycetaceae(100)	Actinomycetaceae_unclassified(100)	1273.25	1.85359	0.305813	6.06117	4.69979e-08	3.80503e-07
Selenomonadaceae(100)	Selenomonas(100)	2025.84	1.86988	0.308856	6.05421	5.19617e-08	4.12752e-07
Lactobacillaceae(100)	Lactobacillus(100)	1446.44	-2.83499	0.470964	-6.01955	5.47284e-08	4.26679e-07
Ethanoligenenaceae(100)	Ethanoligenenaceae_unclassified(100)	19.6983	-1.97884	0.32999	-5.99667	5.90607e-08	4.38784e-07
Nocardiaceae(100)	Nocardiaceae_unclassified(100)	18.2087	-1.97437	0.329542	-5.99125	6.045e-08	4.38784e-07
Rhodocyclaceae(100)	Propionivibrio(100)	3.98243	1.00641	0.16793	5.99302	6.02807e-08	4.38784e-07
Veillonellaceae(100)	Veillonellaceae_unclassified(100)	5219.6	1.85144	0.308487	6.00168	5.87809e-08	4.38784e-07
Lachnospiraceae(100)	Oribacterium(100)	1997.31	1.86157	0.310504	5.99531	6.55007e-08	4.67386e-07
Propionibacteriaceae(100)	Propionibacteriaceae_unclassified(100)	27.2992	-1.76015	0.306486	-5.74301	7.60104e-08	5.3334e-07
Lachnospiraceae(100)	Stomatobaculum(100)	996.109	2.16183	0.366546	5.89785	9.95929e-08	6.87354e-07
Cellvibrionaceae(100)	Cellvibrio(100)	24.2033	-1.76208	0.311297	-5.66045	1.10952e-07	7.53402e-07
Comamonadaceae(100)	Paucibacter(100)	24.4934	-1.62944	0.288389	-5.65017	1.1628e-07	7.77045e-07
Bacillaceae(100)	Anoxybacillus(100)	28.2896	-2.63275	0.455336	-5.78199	1.44536e-07	9.50778e-07
Veillonellales-Selenomonadales_unclassified(100)	Veillonellales-Selenomonadales_unclassified(100)	71.6267	1.79171	0.311313	5.75531	1.64547e-07	1.06576e-06
Selenomonadaceae(100)	Centipeda(100)	233.878	1.92945	0.336751	5.72959	1.91222e-07	1.21977e-06
Caulobacteraceae(100)	Phenylobacterium(100)	5.55925	1.39006	0.245	5.67372	2.27121e-07	1.42713e-06
Mycobacteriaceae(100)	Mycobacterium(100)	21.5143	-1.88331	0.332431	-5.66528	2.35021e-07	1.45505e-06
Comamonadaceae(100)	Caenimonas(100)	3.73909	1.22592	0.219901	5.57489	3.40909e-07	2.08004e-06
Peptostreptococcaceae(100)	Peptostreptococcaceae_unclassified(100)	212.666	-2.11905	0.381522	-5.5542	3.74523e-07	2.25249e-06
Peptostreptococcaceae(100)	Peptoanaerobacter(100)	5.90566	0.962759	0.174655	5.51234	4.49376e-07	2.66461e-06
Microbacteriaceae(100)	Rhodoluna(100)	14.5997	-2.12145	0.386732	-5.48559	4.92116e-07	2.87751e-06
Pasteurellaceae(100)	Pasteurellaceae_unclassified(100)	51879.2	1.35377	0.24892	5.43858	6.04927e-07	3.48869e-06
Alteromonadaceae(100)	Alteromonadaceae_unclassified(100)	35.2184	-2.02898	0.382002	-5.31144	1.01479e-06	5.77331e-06
Pasteurellaceae(100)	Mannheimia(100)	15.3346	1.67486	0.317035	5.28288	1.1327e-06	6.3582e-06
Flavobacteriaceae(100)	Flavobacteriaceae_unclassified(100)	792.067	-2.10801	0.410837	-5.131	1.16989e-06	6.4806e-06
Moraxellaceae(100)	Enhydrobacter(100)	83.3798	-2.05287	0.393643	-5.21506	1.4969e-06	8.18436e-06
Spirochaetota_unclassified(100)	Spirochaetota_unclassified(100)	3.61542	1.48801	0.286589	5.19215	1.62662e-06	8.7796e-06
Bacillaceae(100)	Bacillus(100)	40.0185	-2.18883	0.422435	-5.18145	1.67657e-06	8.93465e-06
Pseudomonadaceae(100)	Pseudomonadaceae_unclassified(100)	28.83	2.19914	0.42475	5.17748	1.7045e-06	8.96991e-06
Lachnospiraceae(100)	Butyrivibrio(100)	108.158	1.91415	0.371392	5.15399	1.90519e-06	9.90226e-06
Pasteurellaceae(100)	Rodentibacter(100)	5.83459	1.81087	0.351767	5.14792	1.94964e-06	1.00097e-05
Lentimicrobiaceae(100)	Lentimicrobium(100)	10.8988	1.75688	0.342835	5.12456	2.1464e-06	1.08871e-05
0319-6G20_fa(100)	0319-6G20_ge(100)	19.2196	-1.53188	0.310449	-4.93439	4.44197e-06	2.22627e-05
Oscillospiraceae(100)	Oscillospiraceae_unclassified(100)	236.35	-2.11109	0.428687	-4.92454	4.70432e-06	2.33002e-05
Actinomycetaceae(100)	Arcanobacterium(100)	4.53272	1.42561	0.2916	4.88891	5.40884e-06	2.64781e-05
Bacteroidaceae(100)	Bacteroides(100)	287.003	-1.85531	0.38556	-4.81198	7.26342e-06	3.51483e-05
Comamonadaceae(100)	Limnohabitans(100)	18.3129	-1.72916	0.361918	-4.77775	8.15092e-06	3.89947e-05
Comamonadaceae(100)	Rhizobacter(100)	4.37451	0.614717	0.129528	4.74582	9.25597e-06	4.37839e-05
Leuconostocaceae(100)	Leuconostoc(100)	28.2348	-1.76281	0.3728	-4.72857	9.98439e-06	4.67048e-05
Fusobacteriales_unclassified(100)	Fusobacteriales_unclassified(100)	6.7703	2.14542	0.454138	4.72417	1.01709e-05	4.70545e-05
Lachnospiraceae(100)	Lachnoanaerobaculum(100)	2574.53	1.69397	0.358888	4.72006	1.05746e-05	4.83903e-05
Erysipelotrichaceae(100)	Erysipelotrichaceae_unclassified(100)	248.375	-1.49679	0.318813	-4.69489	1.19496e-05	5.40944e-05
Planococcaceae(100)	Planococcaceae_unclassified(100)	12.1633	-1.32132	0.283579	-4.65943	1.28381e-05	5.74981e-05
Helicobacteraceae(100)	Helicobacteraceae_unclassified(100)	27.4397	-1.68807	0.363774	-4.64044	1.38006e-05	6.11586e-05
Beijerinckiaceae(100)	Methylobacterium-Methylorubrum(100)	33.1307	-1.7537	0.387157	-4.52969	1.44226e-05	6.2597e-05
Micrococcaceae(100)	Kocuria(100)	41.543	-1.69078	0.365173	-4.63008	1.43711e-05	6.2597e-05
Alteromonadaceae(100)	Rheinheimera(100)	180.296	-2.47947	0.539715	-4.59404	1.6446e-05	7.06505e-05
Actinomycetaceae(100)	Mobiluncus(100)	5.94744	1.27724	0.28131	4.54034	2.02479e-05	8.61049e-05
Veillonellaceae(100)	Veillonella(100)	95750.8	0.925833	0.204248	4.53288	2.09484e-05	8.81928e-05
Sphingobacteriaceae(100)	Pedobacter(100)	31.9049	-2.02281	0.453015	-4.46522	2.66377e-05	0.000111034
Microbacteriaceae(100)	Microbacterium(100)	24.1189	-1.52633	0.345531	-4.41736	3.17773e-05	0.000131159
Moraxellaceae(100)	Perlucidibaca(100)	6.37653	1.18148	0.267531	4.41623	3.2113e-05	0.000131258
Beijerinckiaceae(100)	Beijerinckiaceae_unclassified(100)	23.513	-1.73188	0.394729	-4.38753	3.5478e-05	0.000143618
Comamonadaceae(100)	Comamonadaceae_unclassified(100)	1465.03	-1.68833	0.386063	-4.37319	3.74474e-05	0.000150146
Prevotellaceae(100)	Prevotellaceae_YAB2003_group(100)	17.9251	1.53003	0.350067	4.37068	3.80999e-05	0.000151321
Fusobacteriaceae(100)	Fusobacteriaceae_unclassified(100)	17.2419	1.91665	0.439968	4.35633	4.06534e-05	0.000159954
Pasteurellaceae(100)	Aggregatibacter(100)	595.566	1.49764	0.345133	4.33932	4.30576e-05	0.000167845
Rikenellaceae(100)	Alistipes(100)	134.444	-1.77989	0.423993	-4.19793	7.14918e-05	0.000276129
Saccharimonadaceae(100)	TM7x(100)	1877.03	1.49997	0.359244	4.17536	7.78468e-05	0.000297941
Nocardiaceae(100)	Gordonia(100)	11.6193	-1.46795	0.355393	-4.1305	9.01501e-05	0.00034192
Acetobacteraceae(100)	Acetobacteraceae_unclassified(100)	17.3186	-1.23557	0.300932	-4.10583	9.83082e-05	0.000369534
Xanthobacteraceae(100)	Xanthobacter(100)	4.28296	0.636787	0.159089	4.00271	0.000110765	0.000412674
Xanthomonadaceae(100)	Stenotrophomonas(100)	17.3241	-1.2581	0.310816	-4.04774	0.000120845	0.000446278
Corynebacteriaceae(100)	Lawsonella(100)	46.936	-1.77789	0.44137	-4.02812	0.000129883	0.000471384
Rhodobacteraceae(100)	Paracoccus(100)	23.5882	-1.37361	0.340975	-4.02847	0.000129195	0.000471384
Neisseriaceae(100)	Neisseriaceae_unclassified(100)	9068.92	1.07976	0.268561	4.02053	0.000134016	0.000482227
Neisseriaceae(100)	Neisseriaceae_ge(100)	3.47133	0.628816	0.157789	3.98518	0.000150471	0.000532339
Hyphomonadaceae(100)	SWB02(100)	5.19812	0.823879	0.206655	3.98673	0.000149661	0.000532339
Synergistaceae(100)	Synergistaceae_unclassified(100)	4.00139	1.09832	0.275558	3.98581	0.000152141	0.000533761
Sphingomonadaceae(100)	Sphingomonas(100)	37.9414	-1.41179	0.35993	-3.9224	0.000187618	0.000652787
Rhodobacteraceae(100)	Amaricoccus(100)	13.1612	-1.28244	0.332918	-3.85212	0.00019237	0.000663834
Hyphomicrobiaceae(100)	Hyphomicrobium(100)	3.36706	0.992221	0.253871	3.90837	0.000198853	0.000680627
Leptotrichiaceae(100)	Leptotrichiaceae_unclassified(100)	47.4987	1.45516	0.373652	3.89443	0.000209923	0.000712723
Bacilli_unclassified(100)	Bacilli_unclassified(100)	641.713	-0.927127	0.24047	-3.85547	0.000235756	0.000794028
Enterobacteriaceae(100)	Salmonella(100)	4.31929	0.680386	0.177454	3.83415	0.000254072	0.000848923
Actinobacteria_unclassified(100)	Actinobacteria_unclassified(100)	2989.08	0.852121	0.222873	3.82335	0.000264076	0.0008754
Mycoplasmataceae(100)	Mycoplasma(100)	299.883	1.62205	0.425386	3.81314	0.000273678	0.000900145
Frankiales_unclassified(100)	Frankiales_unclassified(100)	16.8287	-1.19009	0.315777	-3.76876	0.000317038	0.00102672
Barnesiellaceae(100)	Barnesiella(100)	8.86583	0.660101	0.17497	3.77265	0.000315081	0.00102672
Actinomycetales_unclassified(100)	Actinomycetales_unclassified(100)	2.69791	1.12952	0.301175	3.75038	0.000337813	0.00108564
Weeksellaceae(100)	Chryseobacterium(100)	13.2723	-1.34069	0.364389	-3.67927	0.000356176	0.00113348
Pasteurellaceae(100)	Haemophilus(100)	34105.2	0.996776	0.26696	3.7338	0.000358081	0.00113348
Izemoplasmatales_fa(100)	Izemoplasmatales_ge(100)	8.09005	0.705222	0.189142	3.72854	0.000367004	0.00115305
Desulfovibrionaceae(100)	Desulfovibrionaceae_unclassified(100)	151.511	-1.70759	0.460222	-3.71036	0.000388733	0.00121227
Oxalobacteraceae(100)	Oxalobacteraceae_unclassified(100)	94.512	-1.84048	0.496704	-3.70539	0.000392905	0.00121627
Weeksellaceae(100)	Weeksellaceae_unclassified(100)	431.213	-1.25799	0.340726	-3.69208	0.000412636	0.00126803
Eubacteriaceae(100)	Eubacteriaceae_unclassified(100)	2.10263	1.18997	0.325004	3.66139	0.000455861	0.00139071
Comamonadaceae(100)	Curvibacter(100)	7.45015	1.06001	0.290448	3.64957	0.000473101	0.00143266
Neisseriaceae(100)	Bergeriella(100)	6.52106	1.49638	0.410112	3.64871	0.000476419	0.00143266
Cardiobacteriaceae(100)	Suttonella(100)	3.85978	0.815997	0.225106	3.62495	0.000514137	0.00153512
Ruminococcaceae(100)	Ruminococcaceae_unclassified(100)	28.566	-1.31637	0.364549	-3.61095	0.000541978	0.00160685
Peptostreptococcales-Tissierellales_fa(100)	Parvimonas(100)	3489.83	-1.26826	0.352052	-3.60248	0.000554102	0.00163131
Comamonadaceae(100)	Polaromonas(100)	5.55909	0.719733	0.200572	3.58839	0.000585698	0.00171235
Lachnospiraceae(100)	Blautia(100)	16.7225	-1.13298	0.317724	-3.56591	0.00062931	0.00182717
Neisseriaceae(100)	Neisseriaceae_uncultured(100)	18.7956	-1.2655	0.35682	-3.54661	0.000663731	0.00191391
Neisseriaceae(100)	Kingella(100)	174.831	1.47165	0.419275	3.50999	0.000758058	0.00217104
Spirochaetaceae(100)	Treponema(100)	1459.41	1.38241	0.396301	3.48827	0.000804323	0.00228797
Methylophilaceae(100)	Methylophilus(100)	4.47041	0.738255	0.212713	3.47066	0.000858174	0.00242477
Cardiobacteriaceae(100)	Cardiobacterium(100)	175.935	1.16218	0.337047	3.44813	0.000919884	0.00258181
Erysipelotrichaceae(100)	Turicibacter(100)	45.6485	-1.54522	0.451433	-3.42293	0.000992219	0.00276638
Sphingobacteriaceae(100)	Sphingobacteriaceae_unclassified(100)	13.2771	-1.01595	0.301021	-3.37503	0.00100449	0.00278217
Negativicutes_unclassified(100)	Negativicutes_unclassified(100)	4.88262	0.937227	0.274711	3.41168	0.00102598	0.00282312
Thermaceae(100)	Thermus(100)	3.7951	0.617147	0.182734	3.37729	0.00114361	0.00312635
Oscillospiraceae(100)	Colidextribacter(100)	93.2851	-1.46817	0.43541	-3.37193	0.00116855	0.00317393
Bacteroidales_Incertae_Sedis(100)	Phocaeicola(100)	8.23793	1.19839	0.35742	3.35288	0.00124079	0.00334854
Enterobacteriaceae(100)	Enterobacteriaceae_unclassified(100)	206.365	1.68532	0.505301	3.33527	0.0013077	0.00350663
Clostridia_UCG-014_fa(100)	Clostridia_UCG-014_ge(100)	431.983	1.12634	0.339087	3.32168	0.00136987	0.0036501
Oxalobacteraceae(100)	Massilia(100)	12.943	-0.859452	0.259717	-3.30918	0.0014174	0.00375298
Lachnospiraceae(100)	GCA-900066575(100)	59.8627	-1.29742	0.392856	-3.30253	0.00145355	0.00382465
Erysipelatoclostridiaceae(100)	Erysipelatoclostridium(100)	51.5956	-1.1196	0.339853	-3.29436	0.00148917	0.00389403
Ruminococcaceae(100)	Incertae_Sedis(100)	71.2947	-1.36566	0.415562	-3.28629	0.00152613	0.00396606
Lachnospiraceae(100)	Catonella(100)	559.659	1.12584	0.342708	3.28513	0.00154134	0.00398102
Alteromonadales_unclassified(100)	Alteromonadales_unclassified(100)	80.5251	-1.66326	0.510878	-3.25568	0.00167529	0.00430059
Neisseriaceae(100)	Neisseria(100)	22121.1	0.913995	0.284482	3.21284	0.0019187	0.00489558
Peptococcaceae(100)	Peptococcaceae_uncultured(100)	49.1094	-1.06311	0.333578	-3.18699	0.00207348	0.00525866
Marinifilaceae(100)	Odoribacter(100)	34.0041	-1.1407	0.363842	-3.13515	0.00242681	0.00611788
Flavobacteriales_unclassified(100)	Flavobacteriales_unclassified(100)	5.20328	0.855537	0.273488	3.12824	0.00247176	0.00619411
Bifidobacteriaceae(100)	Bifidobacteriaceae_unclassified(100)	64.8273	-1.41435	0.45282	-3.12343	0.00251293	0.00626003
Bacteriovoracaceae(100)	Peredibacter(100)	7.43609	-0.898168	0.288068	-3.1179	0.00254983	0.00631458
Tannerellaceae(100)	Tannerella(100)	1528.2	1.0808	0.348615	3.10026	0.0026949	0.00663481
Muribaculaceae(100)	Muribaculaceae_ge(100)	270.983	-1.1755	0.38453	-3.05697	0.00307241	0.00752026
Oscillospiraceae(100)	Oscillospiraceae_uncultured(100)	39.5001	-1.24582	0.412095	-3.02313	0.00339313	0.00825727
Burkholderiaceae(100)	Polynucleobacter(100)	12.3085	-1.08461	0.361315	-3.00184	0.00362004	0.00875883
Flavobacteriaceae(100)	Capnocytophaga(100)	2335.86	1.08255	0.361752	2.99251	0.00372612	0.00896399
Acidimicrobiia_unclassified(100)	Acidimicrobiia_unclassified(100)	5.49911	-0.958039	0.325393	-2.94425	0.00391189	0.00935742
Pasteurellaceae(100)	Basfia(100)	58.8202	1.15258	0.388059	2.97012	0.00395947	0.00937711
Synergistaceae(100)	Fretibacterium(100)	250.537	1.24057	0.41761	2.97064	0.00396467	0.00937711
Lachnospiraceae(100)	Lachnospiraceae_uncultured(100)	54.8722	-1.13295	0.382563	-2.96148	0.00406915	0.00951729
Bifidobacteriaceae(100)	Alloscardovia(100)	26.5414	1.06464	0.359371	2.9625	0.00405429	0.00951729
Nocardiaceae(100)	Rhodococcus(100)	9.19886	-0.639433	0.216365	-2.95534	0.00413132	0.00960932
Sutterellaceae(100)	Parasutterella(100)	4.13378	0.594052	0.203845	2.91423	0.00465497	0.0107678
Tannerellaceae(100)	Tannerellaceae_unclassified(100)	18.7826	-1.06801	0.367217	-2.9084	0.00473113	0.0108842
Tannerellaceae(100)	Parabacteroides(100)	53.1369	-1.07948	0.37506	-2.87816	0.00516651	0.0118212
Cardiobacteriaceae(100)	Cardiobacteriaceae_unclassified(100)	13.0626	1.02404	0.357644	2.8633	0.00539403	0.0122751
JGI_0000069-P22_fa(100)	JGI_0000069-P22_ge(100)	7.50142	0.874101	0.305829	2.85814	0.00547299	0.0123878
Peptostreptococcaceae(100)	Peptostreptococcaceae_ge(100)	9.48442	1.02826	0.359994	2.85632	0.00550375	0.0123908
Caulobacteraceae(100)	Caulobacter(100)	9.58816	1.05714	0.370961	2.84972	0.0055965	0.0125326
Desulfovibrionaceae(100)	Desulfovibrio(100)	31.6026	-0.823735	0.290391	-2.83664	0.00581235	0.0129471
Eubacteriaceae(100)	Pseudoramibacter(100)	5.19366	1.3079	0.463872	2.81953	0.00609946	0.0135151
Staphylococcales_unclassified(100)	Staphylococcales_unclassified(100)	3.30129	0.510135	0.182882	2.78942	0.00617395	0.0136086
Chlamydiaceae(100)	Chlamydiaceae_uncultured(100)	9.87597	-0.778646	0.277548	-2.80545	0.00634017	0.0139021
Pasteurellaceae(100)	Actinobacillus(100)	2540.49	1.43688	0.513742	2.7969	0.00651142	0.0142037
Atopobiaceae(100)	Atopobium(100)	7229.23	0.775987	0.280697	2.7645	0.00712568	0.0154635
Neisseriaceae(100)	Alysiella(100)	11.1049	1.00816	0.368931	2.73265	0.00778162	0.0167146
Neisseriaceae(100)	Conchiformibius(100)	10.4915	1.03623	0.37904	2.73383	0.00775514	0.0167146
Desulfovibrionaceae(100)	Bilophila(100)	157.89	-1.1258	0.413395	-2.7233	0.00799168	0.0170787
Ruminococcaceae(100)	Anaerotruncus(100)	9.93092	-0.724598	0.267505	-2.70872	0.00829866	0.0176451
Weeksellaceae(100)	Bergeyella(100)	828.053	0.759913	0.280696	2.70725	0.00835516	0.017676
Rhizobiales_unclassified(100)	Rhizobiales_unclassified(100)	74.6625	-1.20027	0.446939	-2.68553	0.00884682	0.0184241
Micrococcales_unclassified(100)	Micrococcales_unclassified(100)	1163.28	-0.715007	0.265802	-2.69	0.00875379	0.0184241
Candidatus_Peribacteria_fa(100)	Candidatus_Peribacteria_ge(100)	6.40519	0.404447	0.150676	2.68422	0.00887615	0.0184241
Propionibacteriaceae(100)	Propionibacterium(100)	53.9158	-1.39356	0.519167	-2.68423	0.00888381	0.0184241
Enterobacteriaceae(100)	Plesiomonas(100)	36.4254	0.902357	0.337771	2.6715	0.00920724	0.0190012
Chlamydiales_unclassified(100)	Chlamydiales_unclassified(100)	9.31007	-0.662984	0.248574	-2.66715	0.0092962	0.0190912
Pasteurellaceae(100)	Pasteurella(100)	5.3094	0.696759	0.262057	2.65881	0.00951605	0.0194478
Lachnospiraceae(100)	Tuzzerella(100)	18.1329	-0.936885	0.353679	-2.64897	0.00977412	0.0198788
Enterococcaceae(100)	Enterococcaceae_unclassified(100)	8.4931	-0.559845	0.212308	-2.63695	0.0100914	0.0203277
Campylobacterales_unclassified(100)	Campylobacterales_unclassified(100)	26.0346	1.01258	0.387026	2.6163	0.0100716	0.0203277
Erysipelotrichaceae(100)	Bulleidia(100)	20.8937	1.17885	0.448047	2.63108	0.010271	0.0205909
Peptostreptococcales-Tissierellales_unclassified(100)	Peptostreptococcales-Tissierellales_unclassified(100)	565.202	-0.894849	0.340949	-2.62459	0.0104401	0.0208307
Rhizobiaceae(100)	Rhizobiaceae_unclassified(100)	71.45	-1.0185	0.394287	-2.58314	0.011033	0.0219099
Hydrogenophilaceae(100)	Tepidiphilus(100)	7.07262	-0.762224	0.293198	-2.59969	0.0111525	0.0220432
Xanthomonadaceae(100)	Pseudoxanthomonas(100)	9.75005	-0.771923	0.297473	-2.59494	0.0112992	0.0222288
Bdellovibrionaceae(100)	Bdellovibrio(100)	16.6569	-0.84509	0.32872	-2.57085	0.012043	0.0235819
Muribaculaceae(100)	Muribaculaceae_unclassified(100)	46.0166	-1.03184	0.405116	-2.54703	0.0128539	0.0250533
Lachnospiraceae(100)	Lachnospiraceae_NK4A136_group(100)	46.5599	-1.12575	0.443165	-2.54025	0.0130837	0.0253837
Bifidobacteriaceae(100)	Bifidobacterium(100)	164.913	-1.09276	0.430981	-2.53552	0.0132496	0.0255875
Lachnospiraceae(100)	Johnsonella(100)	31.2675	0.981409	0.387659	2.53163	0.0133873	0.0257353
Oscillospiraceae(100)	Oscillibacter(100)	2.15026	0.609455	0.244515	2.49251	0.0148082	0.0283375
Comamonadaceae(100)	Hydrogenophaga(100)	2.44159	0.682551	0.277101	2.46318	0.0152393	0.0290305
Coriobacteriales_unclassified(100)	Coriobacteriales_unclassified(100)	35.2632	-0.910458	0.370568	-2.45693	0.016245	0.0307318
Corynebacteriales_unclassified(100)	Corynebacteriales_unclassified(100)	30.952	-1.05117	0.428034	-2.4558	0.0162784	0.0307318
Selenomonadaceae(100)	Selenomonadaceae_ge(100)	11.9968	0.882501	0.361409	2.44183	0.0168942	0.031752
Burkholderiaceae(100)	Burkholderia-Caballeronia-Paraburkholderia(100)	9.10092	-0.638138	0.262399	-2.43194	0.0173066	0.0323825
Micrococcaceae(100)	Micrococcus(100)	16.3255	-0.824039	0.340122	-2.42277	0.0177331	0.0330337
Bacteroidia_unclassified(100)	Bacteroidia_unclassified(100)	725.035	0.745324	0.30987	2.40528	0.0185462	0.0343963
Leptospiraceae(100)	Turneriella(100)	16.2447	-0.68227	0.28689	-2.37816	0.0190336	0.0351454
Staphylococcaceae(100)	Jeotgalicoccus(100)	14.1772	-0.895044	0.377394	-2.37164	0.0193563	0.0353378
Dietziaceae(100)	Dietzia(100)	11.9504	-0.776302	0.32481	-2.39002	0.0192561	0.0353378
Actinomycetaceae(100)	F0332(100)	21.7094	1.10668	0.463487	2.38774	0.0193896	0.0353378
Burkholderiaceae(100)	Cupriavidus(100)	14.5188	-1.05877	0.446308	-2.37228	0.020139	0.036479
Lachnospiraceae(100)	Moryella(100)	4.93994	0.538541	0.227072	2.37167	0.0201891	0.036479
Oscillospiraceae(100)	Intestinimonas(100)	12.0343	-0.643351	0.271526	-2.36939	0.0202933	0.0365106
Peptostreptococcales-Tissierellales_fa(100)	W5053(100)	8.90637	0.51676	0.21849	2.36515	0.0205339	0.0367863
Rikenellaceae(100)	Rikenellaceae_unclassified(100)	85.4448	-1.07634	0.457033	-2.35507	0.0210455	0.037543
Peptostreptococcaceae(100)	Peptostreptococcus(100)	300.21	0.907501	0.391722	2.3167	0.0231832	0.0411819
Prevotellaceae(100)	Prevotellaceae_ge(100)	3.13873	0.730393	0.320939	2.2758	0.0256177	0.0453153
Enterobacteriaceae(100)	Escherichia-Shigella(100)	31.0404	-1.01328	0.450304	-2.25023	0.027263	0.0478239
Candidatus_Kaiserbacteria_fa(100)	Candidatus_Kaiserbacteria_ge(100)	5.76156	-0.78033	0.346723	-2.25058	0.0272255	0.0478239
Hymenobacteraceae(100)	Hymenobacter(100)	2.19267	0.499804	0.223723	2.23403	0.0283397	0.0493017
Xanthomonadales_unclassified(100)	Xanthomonadales_unclassified(100)	7.98671	-0.52048	0.232867	-2.2351	0.0282707	0.0493017

## Sheet: oral sample vs gastric biopsies
Supplementary Table S1: Intergroup differences in the distribution of bacterial genera across sampling methods; oral samples vs gastric biopsies
		baseMean	log2FoldChange	lfcSE	stat	pvalue	padj
Propionibacteriaceae(100)	Cutibacterium(100)	708.627	-5.11777	0.385874	-13.2628	5.38456e-25	2.2669e-22
Pseudomonadaceae(100)	Pseudomonas(100)	456.685	-5.05258	0.392949	-12.8581	5.90133e-21	1.24223e-18
Moraxellaceae(100)	Acinetobacter(100)	378.098	-4.66169	0.385363	-12.0969	1.39473e-19	1.95728e-17
Microbacteriaceae(100)	Microbacteriaceae_unclassified(100)	446.691	-4.77312	0.447602	-10.6638	7.0588e-17	6.70498e-15
Moraxellaceae(100)	Moraxellaceae_unclassified(100)	228.929	-3.98385	0.374861	-10.6275	7.96316e-17	6.70498e-15
Streptococcaceae(100)	Streptococcus(100)	194216	2.18087	0.21124	10.3241	3.03708e-16	1.82546e-14
Enterococcaceae(100)	Enterococcus(100)	85.1069	-3.31697	0.321554	-10.3154	3.33587e-16	1.82546e-14
Rhizobiaceae(100)	Rhizobiaceae_unclassified(100)	71.45	-3.74694	0.394287	-9.50306	3.46881e-16	1.82546e-14
Comamonadaceae(100)	Pelomonas(100)	121.702	-3.756	0.36961	-10.162	6.19575e-16	2.6997e-14
Bacillales_unclassified(100)	Bacillales_unclassified(100)	46.6595	-3.3427	0.356015	-9.3892	6.41259e-16	2.6997e-14
Helicobacteraceae(100)	Helicobacter(100)	2394.45	-7.18078	0.72434	-9.91355	2.00771e-15	7.68406e-14
Comamonadaceae(100)	Comamonadaceae_unclassified(100)	1465.03	-3.70826	0.386063	-9.60532	7.285e-15	2.55582e-13
Weeksellaceae(100)	Weeksellaceae_uncultured(100)	69.032	-3.56702	0.373316	-9.55495	9.79426e-15	3.17183e-13
Burkholderiaceae(100)	Ralstonia(100)	129.696	-3.8642	0.415325	-9.30405	2.74587e-14	8.25721e-13
Chloroplast_fa(100)	Chloroplast_ge(100)	951.727	-4.05922	0.437181	-9.28499	3.13653e-14	8.8032e-13
Bacillaceae(100)	Bacillaceae_unclassified(100)	64.5457	-3.1105	0.343303	-9.06051	8.15844e-14	2.14669e-12
Staphylococcaceae(100)	Staphylococcus(100)	754.318	-4.05982	0.455199	-8.91879	1.58614e-13	3.92803e-12
Rhodobacteraceae(100)	Rhodobacteraceae_unclassified(100)	137.734	-3.77943	0.427459	-8.84163	2.17705e-13	5.09188e-12
Oscillospirales_unclassified(100)	Oscillospirales_unclassified(100)	110.884	-2.82954	0.320183	-8.83725	2.34726e-13	5.20104e-12
Streptococcaceae(100)	Streptococcaceae_unclassified(100)	7801.73	2.05784	0.235174	8.7503	3.31067e-13	6.96897e-12
Bacteroidales_unclassified(100)	Bacteroidales_unclassified(100)	2858.11	-1.84899	0.211854	-8.72765	4.20646e-13	8.43295e-12
Comamonadaceae(100)	Tepidimonas(100)	57.0601	-3.35389	0.386313	-8.68181	4.44454e-13	8.50524e-12
Flavobacteriaceae(100)	Flavobacterium(100)	319.673	-3.35178	0.397442	-8.4334	1.3838e-12	2.53295e-11
Weeksellaceae(100)	Cloacibacterium(100)	65.8873	-3.06119	0.370586	-8.26038	2.90497e-12	5.0958e-11
Erysipelotrichaceae(100)	Erysipelotrichaceae_unclassified(100)	248.375	-2.63354	0.318813	-8.26045	4.10776e-12	6.91746e-11
Sphingomonadaceae(100)	Sphingomonadaceae_unclassified(100)	257.107	-3.8186	0.504541	-7.56847	9.83743e-12	1.59291e-10
Pasteurellaceae(100)	Pasteurellaceae_unclassified(100)	51879.2	1.9696	0.24892	7.91259	1.44494e-11	2.25304e-10
Micrococcaceae(100)	Micrococcaceae_unclassified(100)	1965.37	2.09888	0.266729	7.86898	1.74466e-11	2.62322e-10
Clostridiaceae(100)	Clostridiaceae_unclassified(100)	123.688	-2.82347	0.359384	-7.85641	1.85999e-11	2.70019e-10
Rhizobiales_unclassified(100)	Rhizobiales_unclassified(100)	74.6625	-3.48975	0.446939	-7.80812	2.23657e-11	3.13866e-10
Lactobacillaceae(100)	Lactobacillus(100)	1446.44	-3.67612	0.470964	-7.80551	2.32529e-11	3.15789e-10
Peptostreptococcaceae(100)	Peptostreptococcaceae_unclassified(100)	212.666	-2.9411	0.381522	-7.70886	3.49202e-11	4.59419e-10
Cyanobacteriia_unclassified(100)	Cyanobacteriia_unclassified(100)	132.668	-2.92935	0.387943	-7.55099	6.91739e-11	8.82491e-10
Actinomycetaceae(100)	F0332(100)	21.7094	3.46798	0.463487	7.48238	9.73632e-11	1.20559e-09
Moraxellaceae(100)	Enhydrobacter(100)	83.3798	-2.89276	0.393643	-7.34871	1.78463e-10	2.08702e-09
Peptostreptococcales-Tissierellales_fa(100)	Anaerococcus(100)	55.428	-2.41667	0.328927	-7.34712	1.76273e-10	2.08702e-09
Beijerinckiaceae(100)	Methylobacterium-Methylorubrum(100)	33.1307	-2.7029	0.387157	-6.98141	1.94566e-10	2.21384e-09
Oscillospiraceae(100)	Oscillospiraceae_unclassified(100)	236.35	-3.12993	0.428687	-7.3012	2.20623e-10	2.44427e-09
Listeriaceae(100)	Brochothrix(100)	68.2558	-2.87893	0.39653	-7.26031	2.49984e-10	2.69854e-09
Neisseriaceae(100)	Kingella(100)	174.831	2.9828	0.419275	7.11417	5.41769e-10	5.70212e-09
Mitochondria(100)	Mitochondria_ge(100)	58.9527	-2.48807	0.352947	-7.04942	6.43579e-10	6.60845e-09
Bacteroidaceae(100)	Bacteroides(100)	287.003	-2.70397	0.38556	-7.01311	7.7705e-10	7.789e-09
Micrococcaceae(100)	Renibacterium(100)	61.2128	-2.88091	0.414599	-6.94867	1.00723e-09	9.70588e-09
Alteromonadaceae(100)	Alteromonadaceae_unclassified(100)	35.2184	-2.65507	0.382002	-6.9504	1.01439e-09	9.70588e-09
Flavobacteriaceae(100)	Flavobacteriaceae_unclassified(100)	792.067	-2.69775	0.410837	-6.56646	1.51947e-09	1.42155e-08
unknown_unclassified(100)	unknown_unclassified(100)	2365.72	-2.33042	0.343611	-6.78215	2.08861e-09	1.91153e-08
Comamonadaceae(100)	Paucibacter(100)	24.4934	-1.87039	0.288389	-6.48567	2.25357e-09	2.01862e-08
Ethanoligenenaceae(100)	Ethanoligenens(100)	24.3046	-2.25825	0.359161	-6.28757	5.87163e-09	5.14991e-08
Xanthomonadaceae(100)	Xanthomonadaceae_unclassified(100)	36.5703	-2.25547	0.355354	-6.34709	1.33755e-08	1.1492e-07
Rhodocyclaceae(100)	Propionivibrio(100)	3.98243	1.05536	0.16793	6.28451	1.75185e-08	1.47506e-07
Micrococcaceae(100)	Rothia(100)	50771.9	1.67209	0.267349	6.25432	2.00294e-08	1.65341e-07
Erysipelotrichaceae(100)	Solobacterium(100)	3439.67	-1.89468	0.307459	-6.16238	3.12142e-08	2.47947e-07
Rikenellaceae(100)	Rikenellaceae_RC9_gut_group(100)	978.927	-2.71964	0.441938	-6.15391	3.08883e-08	2.47947e-07
Clostridia_vadinBB60_group_fa(100)	Clostridia_vadinBB60_group_ge(100)	288.29	-3.3726	0.548987	-6.14331	3.24196e-08	2.52752e-07
Alphaproteobacteria_unclassified(100)	Alphaproteobacteria_unclassified(100)	45.9303	-2.58017	0.435938	-5.91866	3.36854e-08	2.57847e-07
Staphylococcales_unclassified(100)	Staphylococcales_unclassified(100)	3.30129	1.07429	0.182882	5.87423	4.14321e-08	3.11481e-07
Micrococcaceae(100)	Kocuria(100)	41.543	-2.20709	0.365173	-6.04397	4.86251e-08	3.59143e-07
Bacilli_unclassified(100)	Bacilli_unclassified(100)	641.713	1.45145	0.24047	6.03587	4.99484e-08	3.62556e-07
Gemellaceae(100)	Gemella(100)	18297.4	1.67795	0.281938	5.95148	7.2754e-08	5.19143e-07
Sphingomonadaceae(100)	Sphingomonas(100)	37.9414	-2.13819	0.35993	-5.94058	7.52806e-08	5.2504e-07
Microbacteriaceae(100)	Rhodoluna(100)	14.5997	-2.2958	0.386732	-5.93641	7.60747e-08	5.2504e-07
Alteromonadaceae(100)	Rheinheimera(100)	180.296	-3.1964	0.539715	-5.92238	8.08591e-08	5.49059e-07
Oscillospiraceae(100)	Colidextribacter(100)	93.2851	-2.57723	0.43541	-5.91909	8.40644e-08	5.61764e-07
Nocardioidaceae(100)	Nocardioidaceae_unclassified(100)	16.2968	-2.34321	0.397654	-5.89257	9.13219e-08	6.00727e-07
Oxalobacteraceae(100)	Oxalobacteraceae_unclassified(100)	94.512	-2.90105	0.496704	-5.84059	1.14278e-07	7.40172e-07
Bacillaceae(100)	Anoxybacillus(100)	28.2896	-2.63786	0.455336	-5.79321	1.37943e-07	8.79911e-07
Ethanoligenenaceae(100)	Ethanoligenenaceae_unclassified(100)	19.6983	-1.90714	0.32999	-5.7794	1.4666e-07	9.2155e-07
Desulfovibrionaceae(100)	Desulfovibrionaceae_unclassified(100)	151.511	-2.64638	0.460222	-5.75024	1.70591e-07	1.05616e-06
Pasteurellaceae(100)	Haemophilus(100)	34105.2	1.53268	0.26696	5.74124	1.74575e-07	1.05841e-06
Beijerinckiaceae(100)	Beijerinckiaceae_unclassified(100)	23.513	-2.26389	0.394729	-5.73531	1.76072e-07	1.05841e-06
Erysipelatoclostridiaceae(100)	Erysipelatoclostridium(100)	51.5956	-1.9496	0.339853	-5.73659	1.78497e-07	1.05841e-06
Lactobacillales_unclassified(100)	Lactobacillales_unclassified(100)	2125.89	1.10178	0.192664	5.71866	1.89622e-07	1.09357e-06
Pasteurellaceae(100)	Mannheimia(100)	15.3346	1.81407	0.317035	5.72199	1.89105e-07	1.09357e-06
Saccharimonadaceae(100)	Candidatus_Saccharimonas(100)	871.803	-2.03572	0.356262	-5.71411	1.96711e-07	1.11912e-06
Xanthobacteraceae(100)	Xanthobacteraceae_unclassified(100)	32.9625	-2.35791	0.414474	-5.68893	2.13791e-07	1.20008e-06
Alteromonadales_unclassified(100)	Alteromonadales_unclassified(100)	80.5251	-2.89504	0.510878	-5.66679	2.3478e-07	1.30056e-06
Ruminococcaceae(100)	Incertae_Sedis(100)	71.2947	-2.34826	0.415562	-5.6508	2.53437e-07	1.38567e-06
Prevotellaceae(100)	Prevotella(100)	154956	-1.15215	0.204839	-5.62468	2.84771e-07	1.52593e-06
Pseudomonadaceae(100)	Pseudomonadaceae_unclassified(100)	28.83	-2.38602	0.42475	-5.61747	2.86338e-07	1.52593e-06
Leuconostocaceae(100)	Leuconostoc(100)	28.2348	-2.09262	0.3728	-5.61325	2.98154e-07	1.56903e-06
Bacillaceae(100)	Bacillus(100)	40.0185	-2.3343	0.422435	-5.52581	4.16809e-07	2.13996e-06
Burkholderiaceae(100)	Cupriavidus(100)	14.5188	-2.467	0.446308	-5.52756	4.1387e-07	2.13996e-06
Rikenellaceae(100)	Alistipes(100)	134.444	-2.32337	0.423993	-5.47974	5.16283e-07	2.61874e-06
Streptococcaceae(100)	Floricoccus(100)	5.81848	1.65995	0.3073	5.40171	6.97119e-07	3.49389e-06
Mycobacteriaceae(100)	Mycobacterium(100)	21.5143	-1.77907	0.332431	-5.35171	8.46713e-07	4.19372e-06
Corynebacteriaceae(100)	Corynebacterium(100)	841.963	1.8485	0.345489	5.35039	8.69381e-07	4.25592e-06
Cellvibrionaceae(100)	Cellvibrio(100)	24.2033	-1.61311	0.311297	-5.18189	9.38039e-07	4.53925e-06
Eubacteriaceae(100)	Eubacteriaceae_unclassified(100)	2.10263	1.71744	0.325004	5.28438	1.12303e-06	5.37266e-06
Sphingobacteriaceae(100)	Pedobacter(100)	31.9049	-2.38776	0.453015	-5.27082	1.17586e-06	5.5622e-06
Pasteurellaceae(100)	Aggregatibacter(100)	595.566	1.81471	0.345133	5.25801	1.27448e-06	5.96175e-06
Erysipelotrichaceae(100)	Turicibacter(100)	45.6485	-2.36353	0.451433	-5.23561	1.36841e-06	6.33076e-06
Eukaryota_unclassified(100)	Eukaryota_unclassified(100)	294.38	-2.29988	0.43978	-5.22962	1.40087e-06	6.36712e-06
Peptococcaceae(100)	Peptococcaceae_uncultured(100)	49.1094	-1.74432	0.333578	-5.22913	1.40651e-06	6.36712e-06
Comamonadaceae(100)	Aquabacterium(100)	46.3877	-2.07389	0.398077	-5.20977	1.50677e-06	6.74839e-06
Nocardiaceae(100)	Nocardiaceae_unclassified(100)	18.2087	-1.70201	0.329542	-5.16478	1.79503e-06	7.9548e-06
Desulfovibrionaceae(100)	Bilophila(100)	157.89	-2.13116	0.413395	-5.15527	1.90453e-06	8.35215e-06
Lachnospiraceae(100)	Lachnospiraceae_uncultured(100)	54.8722	-1.97064	0.382563	-5.15116	1.93694e-06	8.40672e-06
Clostridia_unclassified(100)	Clostridia_unclassified(100)	807.935	-1.90713	0.374546	-5.09184	2.43822e-06	1.04744e-05
Neisseriaceae(100)	Bergeriella(100)	6.52106	2.08138	0.410112	5.07516	2.59813e-06	1.10486e-05
Tannerellaceae(100)	Parabacteroides(100)	53.1369	-1.85471	0.37506	-4.94511	4.31211e-06	1.8154e-05
Lachnospiraceae(100)	GCA-900066575(100)	59.8627	-1.93183	0.392856	-4.9174	4.83309e-06	1.99483e-05
Neisseriaceae(100)	Neisseriaceae_ge(100)	3.47133	0.775313	0.157789	4.91361	4.82234e-06	1.99483e-05
Helicobacteraceae(100)	Helicobacteraceae_unclassified(100)	27.4397	-1.77009	0.363774	-4.86592	5.81455e-06	2.37663e-05
Nocardioidaceae(100)	Nocardioides(100)	14.7602	-1.65134	0.340311	-4.85246	6.11804e-06	2.47663e-05
Actinomycetaceae(100)	Actinomyces(100)	17709.8	1.4905	0.308323	4.83423	6.68096e-06	2.67875e-05
Lachnospiraceae(100)	Lachnospiraceae_unclassified(100)	16344.5	-1.3044	0.270982	-4.8136	7.21953e-06	2.86738e-05
Lachnospiraceae(100)	Johnsonella(100)	31.2675	1.86423	0.387659	4.80893	7.35785e-06	2.89501e-05
Oscillospiraceae(100)	Oscillospiraceae_uncultured(100)	39.5001	-1.97788	0.412095	-4.79956	7.60353e-06	2.96397e-05
Solimonadaceae(100)	Alkanibacter(100)	6.52173	0.689359	0.147675	4.66807	8.22685e-06	3.17753e-05
Rikenellaceae(100)	Rikenellaceae_unclassified(100)	85.4448	-2.17796	0.457033	-4.76544	8.61908e-06	3.29876e-05
Ruminococcaceae(100)	Ruminococcaceae_unclassified(100)	28.566	-1.72267	0.364549	-4.72549	1.01919e-05	3.86557e-05
Micrococcales_unclassified(100)	Micrococcales_unclassified(100)	1163.28	1.24691	0.265802	4.69112	1.15312e-05	4.3345e-05
0319-6G20_fa(100)	0319-6G20_ge(100)	19.2196	-1.44338	0.310449	-4.64934	1.33094e-05	4.95865e-05
Microbacteriaceae(100)	Microbacterium(100)	24.1189	-1.60393	0.345531	-4.64193	1.37071e-05	5.06202e-05
Cardiobacteriaceae(100)	Suttonella(100)	3.85978	1.04222	0.225106	4.62992	1.44248e-05	5.28075e-05
Corynebacteriaceae(100)	Lawsonella(100)	46.936	-2.03864	0.44137	-4.61889	1.50322e-05	5.42959e-05
Neisseriaceae(100)	Conchiformibius(100)	10.4915	1.75084	0.37904	4.61915	1.50894e-05	5.42959e-05
Veillonellaceae(100)	Megasphaera(100)	128.335	-1.7083	0.373137	-4.5782	1.76608e-05	6.30101e-05
Sphingobacteriaceae(100)	Sphingobacteriaceae_unclassified(100)	13.2771	-1.3437	0.301021	-4.46382	1.87712e-05	6.64089e-05
Atopobiaceae(100)	Olsenella(100)	14.2467	2.70379	0.596667	4.53149	2.11094e-05	7.34467e-05
Actinomycetaceae(100)	Arcanobacterium(100)	4.53272	1.32157	0.2916	4.53213	2.10303e-05	7.34467e-05
Atopobiaceae(100)	Atopobium(100)	7229.23	-1.25782	0.280697	-4.48104	2.53726e-05	8.75562e-05
Rhodobacteraceae(100)	Paracoccus(100)	23.5882	-1.51566	0.340975	-4.44509	2.86416e-05	9.80335e-05
Lachnospiraceae(100)	Blautia(100)	16.7225	-1.41159	0.317724	-4.44281	2.95438e-05	0.000100306
Planococcaceae(100)	Planococcaceae_unclassified(100)	12.1633	-1.24844	0.283579	-4.40245	3.36026e-05	0.000113174
Propionibacteriaceae(100)	Pseudopropionibacterium(100)	20.87	1.99936	0.454617	4.39789	3.43523e-05	0.00011478
Desulfovibrionaceae(100)	Desulfovibrio(100)	31.6026	-1.27371	0.290391	-4.38618	3.58494e-05	0.000118839
Pasteurellaceae(100)	Basfia(100)	58.8202	1.698	0.388059	4.37562	3.72699e-05	0.000122583
Bacteria_unclassified(100)	Bacteria_unclassified(100)	2302.48	0.987909	0.22616	4.36818	3.83298e-05	0.000125092
Saccharimonadaceae(100)	TM7x(100)	1877.03	-1.56762	0.359244	-4.36365	3.93828e-05	0.00012754
Marinifilaceae(100)	Odoribacter(100)	34.0041	-1.57493	0.363842	-4.32861	4.43597e-05	0.000141794
Peptostreptococcaceae(100)	Peptoanaerobacter(100)	5.90566	0.755976	0.174655	4.32838	4.44578e-05	0.000141794
Cardiobacteriaceae(100)	Cardiobacterium(100)	175.935	1.45624	0.337047	4.3206	4.61279e-05	0.000146014
Gammaproteobacteria_unclassified(100)	Gammaproteobacteria_unclassified(100)	11583.9	1.28428	0.299318	4.29068	5.10592e-05	0.000160417
Bdellovibrionaceae(100)	Bdellovibrio(100)	16.6569	-1.40191	0.32872	-4.26474	5.55203e-05	0.000173141
Rhizobiaceae(100)	Allorhizobium-Neorhizobium-Pararhizobium-Rhizobium(100)	9.56962	-1.86561	0.449282	-4.15241	6.31072e-05	0.000195354
Muribaculaceae(100)	Muribaculaceae_unclassified(100)	46.0166	-1.70047	0.405116	-4.1975	7.15718e-05	0.00021994
Comamonadaceae(100)	Limnohabitans(100)	18.3129	-1.51237	0.361918	-4.17876	7.57402e-05	0.000229357
Rhodobacteraceae(100)	Amaricoccus(100)	13.1612	-1.36576	0.332918	-4.1024	7.62709e-05	0.000229357
Aerococcaceae(100)	Aerococcaceae_unclassified(100)	5.54489	1.3053	0.31237	4.17871	7.58586e-05	0.000229357
Lachnospiraceae(100)	Tuzzerella(100)	18.1329	-1.47047	0.353679	-4.15763	8.20232e-05	0.000244906
Comamonadaceae(100)	Rhodoferax(100)	15.8105	-1.5063	0.365036	-4.12644	9.14481e-05	0.000271124
Muribaculaceae(100)	Muribaculum(100)	6.08042	0.95426	0.231854	4.11578	9.56065e-05	0.000281471
Enterobacteriaceae(100)	Escherichia-Shigella(100)	31.0404	-1.83906	0.450304	-4.08406	0.000106661	0.000311835
Muribaculaceae(100)	Muribaculaceae_ge(100)	270.983	-1.55505	0.38453	-4.04402	0.000123627	0.000358943
Veillonellaceae(100)	Veillonellaceae_unclassified(100)	5219.6	-1.2408	0.308487	-4.02223	0.000132801	0.000380335
Peptostreptococcaceae(100)	Peptostreptococcaceae_ge(100)	9.48442	1.44837	0.359994	4.02332	0.000132764	0.000380335
Veillonellaceae(100)	Veillonellaceae_ge(100)	210.066	-1.39868	0.348647	-4.01174	0.000138106	0.000392854
Bacteroidia_unclassified(100)	Bacteroidia_unclassified(100)	725.035	-1.23367	0.30987	-3.98125	0.000153466	0.000433619
Acetobacteraceae(100)	Acetobacteraceae_unclassified(100)	17.3186	-1.18874	0.300932	-3.95021	0.000169944	0.000476975
Xanthomonadaceae(100)	Stenotrophomonas(100)	17.3241	-1.22605	0.310816	-3.9446	0.0001734	0.000483454
RF39_fa(100)	RF39_ge(100)	77.9575	-1.67212	0.428053	-3.90633	0.000199175	0.000551662
Cardiobacteriaceae(100)	Cardiobacteriaceae_unclassified(100)	13.0626	1.37223	0.357644	3.83687	0.000252978	0.000696102
Nocardiaceae(100)	Gordonia(100)	11.6193	-1.34991	0.355393	-3.79835	0.000286809	0.000784068
Pasteurellaceae(100)	Rodentibacter(100)	5.83459	1.32406	0.351767	3.76401	0.000323949	0.000879888
Saccharimonadaceae(100)	Saccharimonadaceae_ge(100)	524.919	1.71337	0.460191	3.72317	0.000370707	0.00100043
Firmicutes_unclassified(100)	Firmicutes_unclassified(100)	800.342	0.806542	0.21829	3.69482	0.000406662	0.00108432
JGI_0000069-P22_fa(100)	JGI_0000069-P22_ge(100)	7.50142	1.13036	0.305829	3.69605	0.000406943	0.00108432
Selenomonadaceae(100)	Selenomonas(100)	2025.84	-1.14039	0.308856	-3.69232	0.000419688	0.00111125
Lachnospiraceae(100)	Butyrivibrio(100)	108.158	-1.36602	0.371392	-3.67812	0.000432289	0.00113746
Enterobacteriaceae(100)	Salmonella(100)	4.31929	0.648488	0.177454	3.6544	0.000465698	0.00121776
Lentimicrobiaceae(100)	Lentimicrobium(100)	10.8988	1.24903	0.342835	3.64322	0.000485824	0.0012548
Comamonadaceae(100)	Rhizobacter(100)	4.37451	0.471866	0.129528	3.64297	0.000483819	0.0012548
Oscillospiraceae(100)	Intestinimonas(100)	12.0343	-0.988098	0.271526	-3.63905	0.000490026	0.00125793
Neisseriaceae(100)	Neisseriaceae_unclassified(100)	9068.92	0.976003	0.268561	3.63419	0.000500211	0.00127629
Micrococcaceae(100)	Micrococcus(100)	16.3255	-1.22449	0.340122	-3.60016	0.000558321	0.00141598
Burkholderiaceae(100)	Lautropia(100)	739.468	1.37373	0.385038	3.56777	0.000622013	0.00156807
Oxalobacteraceae(100)	Massilia(100)	12.943	-0.924691	0.259717	-3.56037	0.000634297	0.00158952
Synergistaceae(100)	Synergistaceae_unclassified(100)	4.00139	0.969713	0.275558	3.5191	0.000731912	0.00182328
Candidatus_Peribacteria_fa(100)	Candidatus_Peribacteria_ge(100)	6.40519	0.525858	0.150676	3.48999	0.000797974	0.00197616
Weeksellaceae(100)	Weeksellaceae_unclassified(100)	431.213	-1.17432	0.340726	-3.44653	0.000921515	0.00226876
Selenomonadaceae(100)	Selenomonadaceae_unclassified(100)	2615.2	-1.04078	0.30576	-3.4039	0.00106837	0.00261503
Mycoplasmataceae(100)	Mycoplasma(100)	299.883	-1.43639	0.425386	-3.37668	0.00114906	0.00279626
Weeksellaceae(100)	Chryseobacterium(100)	13.2723	-1.21111	0.364389	-3.32367	0.00118927	0.0028775
Oscillospiraceae(100)	Oscillibacter(100)	2.15026	0.815142	0.244515	3.33371	0.0013139	0.00316087
Barnesiellaceae(100)	Barnesiella(100)	8.86583	0.58055	0.17497	3.31799	0.00138532	0.00331375
Leptotrichiaceae(100)	Leptotrichiaceae_unclassified(100)	47.4987	1.23061	0.373652	3.29347	0.00150362	0.0035764
Enterobacterales_unclassified(100)	Enterobacterales_unclassified(100)	6732.79	0.923872	0.280965	3.28821	0.00151646	0.00358669
Prevotellaceae(100)	Prevotellaceae_unclassified(100)	79658.3	-0.624096	0.190424	-3.2774	0.00157077	0.00369437
Xanthomonadaceae(100)	Pseudoxanthomonas(100)	9.75005	-0.940506	0.297473	-3.16166	0.00223504	0.00522752
Leptotrichiaceae(100)	Leptotrichia(100)	6809.88	0.833308	0.268376	3.105	0.00273031	0.00635062
Dietziaceae(100)	Dietzia(100)	11.9504	-1.00227	0.32481	-3.0857	0.00280848	0.00649654
Burkholderiaceae(100)	Polynucleobacter(100)	12.3085	-1.10761	0.361315	-3.0655	0.00299931	0.00690004
Desulfobulbaceae(100)	Desulfobulbus(100)	12.9918	1.02067	0.33787	3.02088	0.00341421	0.00781186
Prevotellaceae(100)	Alloprevotella(100)	40498	-0.818	0.271259	-3.01557	0.00347273	0.00786032
Anaerovoracaceae(100)	Anaerovoracaceae_unclassified(100)	1222.7	-0.91247	0.302578	-3.01566	0.00346349	0.00786032
Lachnospiraceae(100)	Catonella(100)	559.659	-1.02394	0.342708	-2.9878	0.00377832	0.00850626
Anaerovoracaceae(100)	Anaerovoracaceae_ge(100)	1897.83	-1.17371	0.396862	-2.95748	0.00410614	0.00919513
Enterobacteriaceae(100)	Enterobacteriaceae_unclassified(100)	206.365	-1.47778	0.505301	-2.92455	0.00451712	0.010062
Sutterellaceae(100)	Parasutterella(100)	4.13378	0.592014	0.203845	2.90423	0.00479096	0.0106158
Frankiales_unclassified(100)	Frankiales_unclassified(100)	16.8287	-0.906941	0.315777	-2.87209	0.00524846	0.0115686
Ruminococcaceae(100)	Anaerotruncus(100)	9.93092	-0.766861	0.267505	-2.86671	0.00533033	0.0116879
Bifidobacteriaceae(100)	Bifidobacterium(100)	164.913	-1.23475	0.430981	-2.86497	0.00537049	0.0117149
Xanthobacteraceae(100)	Xanthobacter(100)	4.28296	0.446457	0.159089	2.80633	0.00587879	0.0127576
Acidimicrobiia_unclassified(100)	Acidimicrobiia_unclassified(100)	5.49911	-0.912126	0.325393	-2.80315	0.00593332	0.0128099
Propionibacteriaceae(100)	Propionibacteriaceae_unclassified(100)	27.2992	-0.853601	0.306486	-2.78512	0.00625117	0.0134273
Staphylococcaceae(100)	Jeotgalicoccus(100)	14.1772	-1.0497	0.377394	-2.78145	0.0063177	0.0135013
Neisseriaceae(100)	Alysiella(100)	11.1049	1.02795	0.368931	2.7863	0.00670289	0.0142521
Streptococcaceae(100)	Lactococcus(100)	39.5859	-1.59942	0.574496	-2.78403	0.00673905	0.014257
Candidatus_Kaiserbacteria_fa(100)	Candidatus_Kaiserbacteria_ge(100)	5.76156	-0.94979	0.346723	-2.73933	0.00762491	0.0160504
Fusobacteriales_unclassified(100)	Fusobacteriales_unclassified(100)	6.7703	1.2426	0.454138	2.73618	0.00771009	0.016149
Tannerellaceae(100)	Tannerellaceae_unclassified(100)	18.7826	-0.990205	0.367217	-2.69651	0.00858344	0.0178893
Sphingomonadaceae(100)	Novosphingobium(100)	13.3291	-1.1389	0.42931	-2.65286	0.00968524	0.0200861
Lachnospiraceae(100)	Lachnospiraceae_NK4A136_group(100)	46.5599	-1.17248	0.443165	-2.64569	0.00987367	0.0203765
Bacteroidales_Incertae_Sedis(100)	Phocaeicola(100)	8.23793	0.93379	0.35742	2.61259	0.0107943	0.0221678
Leptospiraceae(100)	Turneriella(100)	16.2447	-0.742741	0.28689	-2.58894	0.0108593	0.0221929
Bacteriovoracaceae(100)	Peredibacter(100)	7.43609	-0.750651	0.288068	-2.60581	0.0109714	0.0223138
Actinobacteriota_unclassified(100)	Actinobacteriota_unclassified(100)	169.659	-0.831147	0.319581	-2.60074	0.0111327	0.022533
Caulobacteraceae(100)	Caulobacteraceae_unclassified(100)	16.6573	-1.02073	0.397859	-2.56556	0.0115758	0.0233178
Chlamydiaceae(100)	Chlamydiaceae_uncultured(100)	9.87597	-0.710397	0.277548	-2.55954	0.0124131	0.0248854
Enterobacteriaceae(100)	Plesiomonas(100)	36.4254	0.857962	0.337771	2.54007	0.013092	0.0260584
Reyranellaceae(100)	Reyranella(100)	4.87452	0.478871	0.188647	2.53844	0.013122	0.0260584
Carnobacteriaceae(100)	Granulicatella(100)	21452	0.637704	0.251979	2.53079	0.0134221	0.0264052
Negativicutes_unclassified(100)	Negativicutes_unclassified(100)	4.88262	0.695479	0.274711	2.53167	0.0133628	0.0264052
Legionellaceae(100)	Legionella(100)	10.109	-0.705098	0.279146	-2.52591	0.0135622	0.0265567
Corynebacteriaceae(100)	Corynebacteriaceae_unclassified(100)	159.414	1.03671	0.412401	2.51383	0.0140078	0.0273023
Methylophilaceae(100)	Methylophilus(100)	4.47041	0.525964	0.212713	2.47265	0.0156403	0.0303436
Lachnospiraceae(100)	Oribacterium(100)	1997.31	-0.758767	0.310504	-2.44366	0.0168824	0.0326031
Enterococcaceae(100)	Enterococcaceae_unclassified(100)	8.4931	-0.509566	0.212308	-2.40013	0.0187724	0.0360875
Geodermatophilaceae(100)	Geodermatophilaceae_unclassified(100)	7.72619	0.36202	0.151427	2.39073	0.019229	0.0367974
Peptostreptococcales-Tissierellales_unclassified(100)	Peptostreptococcales-Tissierellales_unclassified(100)	565.202	-0.799378	0.340949	-2.34457	0.0216023	0.0411518
Solimonadaceae(100)	Solimonadaceae_unclassified(100)	4.40356	0.51139	0.218493	2.34054	0.0218115	0.0413633
Eubacteriaceae(100)	Pseudoramibacter(100)	5.19366	1.06978	0.463872	2.3062	0.0237662	0.0448681
Actinomycetaceae(100)	Actinomycetaceae_unclassified(100)	1273.25	0.701211	0.305813	2.29294	0.0245882	0.0462127
Nocardiaceae(100)	Rhodococcus(100)	9.19886	-0.494651	0.216365	-2.28619	0.0249641	0.0467107
Peptostreptococcales-Tissierellales_fa(100)	W5053(100)	8.90637	0.496048	0.21849	2.27035	0.0259748	0.0483867
Actinobacteria_unclassified(100)	Actinobacteria_unclassified(100)	2989.08	0.502749	0.222873	2.25576	0.0268983	0.0496675
Enterobacteriaceae(100)	Klebsiella(100)	4.91029	-0.836892	0.370788	-2.25706	0.0268035	0.0496675

## Sheet: legend
		Legend:
		baseMean	the average of the normalized count values, divided by size factors, taken over all samples
		log2FoldChange	log2 fold change between the groups
		lfcSE	standard error of the log2FC estimate;
		stat	the value of the test statistic
		pvalue	P-value of the test
		padj	Benjamini–Hochberg-adjusted p-value
