# Supplementary material for: Dysbiosis of the Upper Gastrointestinal Tract in Head-and-Neck Cancer Survivors: A Pilot Study Using the Capsule Sponge Device
Source: Cancers (Basel). 2024 Oct 18;16(20):3528. doi: 10.3390/cancers16203528 (PMC11506215; doi:10.3390/cancers16203528)
Supplement: Supplementary file 1 [file cancers-16-03528-s001.zip › Supplementary table 2.xlsx]

## Sheet: unique capsu vs gastric biopsie
Supplementary Table S2: Unique and common bacteria in the distribution of bacterial genera across sampling methods; unique to capsule-sponge vs gastric biopsies
	unique genera for comparison capsule sponge vs. gastric biopsies
	Kosakonia(100)
	Croceicoccus(100)
	Raoultella(100)
	Sphingobium(100)
	Enterobacteriaceae_ge(100)
	Campylobacter(100)
	Stomatobaculum(100)
	Prevotellaceae_NK3B31_group(100)
	Nevskia(100)
	Centipeda(100)
	Sphingopyxis(100)
	Fusobacteriaceae_unclassified(100)
	Fusobacterium(100)
	Veillonellales-Selenomonadales_unclassified(100)
	Lachnoanaerobaculum(100)
	Prevotellaceae_YAB2003_group(100)
	Spirochaetota_unclassified(100)
	Actinobacillus(100)
	Phenylobacterium(100)
	Treponema(100)
	Mobiluncus(100)
	Caenimonas(100)
	Perlucidibaca(100)
	Bulleidia(100)
	Actinomycetales_unclassified(100)
	Clostridia_UCG-014_ge(100)
	Capnocytophaga(100)
	Tannerella(100)
	Neisseriaceae_unclassified(100)
	Alloscardovia(100)
	Curvibacter(100)
	Caulobacter(100)
	Campylobacterales_unclassified(100)
	Hyphomicrobium(100)
	Veillonella(100)
	Neisseria(100)
	Peptostreptococcus(100)
	Selenomonadaceae_ge(100)
	Flavobacteriales_unclassified(100)
	SWB02(100)
	Bergeyella(100)
	Prevotellaceae_ge(100)
	Polaromonas(100)
	Izemoplasmatales_ge(100)
	Pasteurella(100)
	Hydrogenophaga(100)
	Thermus(100)
	Moryella(100)
	Hymenobacter(100)
	Xanthomonadales_unclassified(100)
	Burkholderia-Caballeronia-Paraburkholderia(100)
	Chlamydiales_unclassified(100)
	Tepidiphilus(100)
	Coriobacteriales_unclassified(100)
	Corynebacteriales_unclassified(100)
	Parvimonas(100)
	Propionibacterium(100)
	Bifidobacteriaceae_unclassified(100)
	Flavobacterium(100)

## Sheet: unique oral swab vs gastr. biop
Supplementary Table S2: Unique and commonbacteria in the distribution of bacterial genera across sampling methods; unique to oral samples vs gastric biopsies.
	unique genera for comparison oral swabs vs. gastric biopsies
	Sphingomonadaceae_unclassified(100)
	Muribaculum(100)
	Geodermatophilaceae_unclassified(100)
	Floricoccus(100)
	Bacteroidales_unclassified(100)
	Aerococcaceae_unclassified(100)
	Pseudopropionibacterium(100)
	Veillonellaceae_ge(100)
	Granulicatella(100)
	Corynebacterium(100)
	Lachnospiraceae_unclassified(100)
	Allorhizobium-Neorhizobium-Pararhizobium-Rhizobium(100)
	Firmicutes_unclassified(100)
	RF39_ge(100)
	Rothia(100)
	Nocardioides(100)
	Rikenellaceae_RC9_gut_group(100)
	Lactococcus(100)
	Xanthobacteraceae_unclassified(100)
	Caulobacteraceae_unclassified(100)
	Rhodoferax(100)
	Gemella(100)
	Lautropia(100)
	Aquabacterium(100)
	Anaerovoracaceae_unclassified(100)
	Clostridia_vadinBB60_group_ge(100)
	Corynebacteriaceae_unclassified(100)
	Alphaproteobacteria_unclassified(100)
	Actinomyces(100)
	Micrococcaceae_unclassified(100)
	Olsenella(100)
	Bacteria_unclassified(100)
	Solobacterium(100)
	Streptococcaceae_unclassified(100)
	Candidatus_Saccharimonas(100)
	Streptococcus(100)
	Desulfobulbus(100)
	Clostridia_unclassified(100)
	Saccharimonadaceae_ge(100)
	Actinobacteriota_unclassified(100)
	Gammaproteobacteria_unclassified(100)
	Legionella(100)
	Klebsiella(100)
	Enterobacterales_unclassified(100)
	Anaerovoracaceae_ge(100)

## Sheet: common genera
Supplementary Table S2: Unique and common genera in the distribution of bacterial genera across sampling methods; common genera for comparison oral swabs and capsule sponge vs. gastric biopsies
	common genera for comparison oral swabs and capsule sponge vs. gastric biopsies
	Helicobacter(100)
	Eukaryota_unclassified(100)
	Microbacteriaceae_unclassified(100)
	Weeksellaceae_uncultured(100)
	unknown_unclassified(100)
	Acinetobacter(100)
	Pelomonas(100)
	Bacillales_unclassified(100)
	Chloroplast_ge(100)
	Tepidimonas(100)
	Staphylococcus(100)
	Ralstonia(100)
	Cloacibacterium(100)
	Enterococcus(100)
	Bacillaceae_unclassified(100)
	Moraxellaceae_unclassified(100)
	Cutibacterium(100)
	Rhodobacteraceae_unclassified(100)
	Lactobacillus(100)
	Brochothrix(100)
	Cyanobacteriia_unclassified(100)
	Anoxybacillus(100)
	Xanthomonadaceae_unclassified(100)
	Renibacterium(100)
	Rheinheimera(100)
	Nocardioidaceae_unclassified(100)
	Clostridiaceae_unclassified(100)
	Oscillospirales_unclassified(100)
	Mitochondria_ge(100)
	Anaerococcus(100)
	Bacillus(100)
	Ethanoligenens(100)
	Rhodoluna(100)
	Peptostreptococcaceae_unclassified(100)
	Oscillospiraceae_unclassified(100)
	Flavobacteriaceae_unclassified(100)
	Enhydrobacter(100)
	Alteromonadaceae_unclassified(100)
	Pedobacter(100)
	Ethanoligenenaceae_unclassified(100)
	Nocardiaceae_unclassified(100)
	Mycobacterium(100)
	Bacteroides(100)
	Oxalobacteraceae_unclassified(100)
	Alistipes(100)
	Lawsonella(100)
	Leuconostoc(100)
	Cellvibrio(100)
	Propionibacteriaceae_unclassified(100)
	Methylobacterium-Methylorubrum(100)
	Beijerinckiaceae_unclassified(100)
	Limnohabitans(100)
	Desulfovibrionaceae_unclassified(100)
	Kocuria(100)
	Comamonadaceae_unclassified(100)
	Helicobacteraceae_unclassified(100)
	Alteromonadales_unclassified(100)
	Paucibacter(100)
	Turicibacter(100)
	0319-6G20_ge(100)
	Microbacterium(100)
	Erysipelotrichaceae_unclassified(100)
	Colidextribacter(100)
	Gordonia(100)
	Sphingomonas(100)
	Paracoccus(100)
	Incertae_Sedis(100)
	Chryseobacterium(100)
	Planococcaceae_unclassified(100)
	Ruminococcaceae_unclassified(100)
	Lactobacillales_unclassified(100)
	GCA-900066575(100)
	Amaricoccus(100)
	Neisseriaceae_uncultured(100)
	Stenotrophomonas(100)
	Weeksellaceae_unclassified(100)
	Oscillospiraceae_uncultured(100)
	Acetobacteraceae_unclassified(100)
	Rhizobiales_unclassified(100)
	Frankiales_unclassified(100)
	Muribaculaceae_ge(100)
	Odoribacter(100)
	Blautia(100)
	Lachnospiraceae_uncultured(100)
	Bilophila(100)
	Lachnospiraceae_NK4A136_group(100)
	Erysipelatoclostridium(100)
	Bifidobacterium(100)
	Polynucleobacter(100)
	Parabacteroides(100)
	Rikenellaceae_unclassified(100)
	Tannerellaceae_unclassified(100)
	Peptococcaceae_uncultured(100)
	Cupriavidus(100)
	Muribaculaceae_unclassified(100)
	Rhizobiaceae_unclassified(100)
	Sphingobacteriaceae_unclassified(100)
	Escherichia-Shigella(100)
	Acidimicrobiia_unclassified(100)
	Tuzzerella(100)
	Bacilli_unclassified(100)
	Peredibacter(100)
	Jeotgalicoccus(100)
	Peptostreptococcales-Tissierellales_unclassified(100)
	Massilia(100)
	Bdellovibrio(100)
	Micrococcus(100)
	Desulfovibrio(100)
	Candidatus_Kaiserbacteria_ge(100)
	Chlamydiaceae_uncultured(100)
	Dietzia(100)
	Pseudoxanthomonas(100)
	Anaerotruncus(100)
	Micrococcales_unclassified(100)
	Turneriella(100)
	Intestinimonas(100)
	Rhodococcus(100)
	Enterococcaceae_unclassified(100)
	Candidatus_Peribacteria_ge(100)
	Staphylococcales_unclassified(100)
	W5053(100)
	Parasutterella(100)
	Oscillibacter(100)
	Rhizobacter(100)
	Neisseriaceae_ge(100)
	Xanthobacter(100)
	Barnesiella(100)
	Salmonella(100)
	Methylophilus(100)
	Bacteroidia_unclassified(100)
	Atopobium(100)
	Suttonella(100)
	Actinobacteria_unclassified(100)
	JGI_0000069-P22_ge(100)
	Plesiomonas(100)
	Negativicutes_unclassified(100)
	Peptoanaerobacter(100)
	Johnsonella(100)
	Haemophilus(100)
	Propionivibrio(100)
	Alysiella(100)
	Cardiobacteriaceae_unclassified(100)
	Peptostreptococcaceae_ge(100)
	Conchiformibius(100)
	Alkanibacter(100)
	Synergistaceae_unclassified(100)
	F0332(100)
	Catonella(100)
	Basfia(100)
	Cardiobacterium(100)
	Eubacteriaceae_unclassified(100)
	Phocaeicola(100)
	Fretibacterium(100)
	Prevotella(100)
	Pseudoramibacter(100)
	Solimonadaceae_unclassified(100)
	Prevotellaceae_unclassified(100)
	Pasteurellaceae_unclassified(100)
	Reyranella(100)
	Arcanobacterium(100)
	Leptotrichiaceae_unclassified(100)
	Kingella(100)
	Bergeriella(100)
	Aggregatibacter(100)
	TM7x(100)
	Mycoplasma(100)
	Mannheimia(100)
	Alloprevotella(100)
	Enterobacteriaceae_unclassified(100)
	Leptotrichia(100)
	Lentimicrobium(100)
	Rodentibacter(100)
	Veillonellaceae_unclassified(100)
	Actinomycetaceae_unclassified(100)
	Oribacterium(100)
	Selenomonas(100)
	Butyrivibrio(100)
	Fusobacteriales_unclassified(100)
	Pseudomonadaceae_unclassified(100)
	Selenomonadaceae_unclassified(100)
	Megasphaera(100)
	Pseudomonas(100)
	Novosphingobium(100)
