# Supplementary material for: Dysbiosis of the Upper Gastrointestinal Tract in Head-and-Neck Cancer Survivors: A Pilot Study Using the Capsule Sponge Device
Source: Cancers (Basel). 2024 Oct 18;16(20):3528. doi: 10.3390/cancers16203528 (PMC11506215; doi:10.3390/cancers16203528)
Supplement: Supplementary file 1 [file cancers-16-03528-s001.zip › Supplementary table 3.xlsx]

## Sheet: gastric bipsies HNSCC vs FD
Supplementary Table S3: Bacterial genera differentiating HNSCC from FD group in gastric biopsies.
		baseMean	log2FoldChange	lfcSE	stat	pvalue	padj
Bacteroidales_unclassified(100)	Bacteroidales_unclassified(100)	2937.13	-3.59962	0.478391	-7.52443	2.22289e-10	7.85345e-08
Spirochaetaceae(100)	Treponema(100)	1457.85	-5.80887	0.775611	-7.48941	2.5623e-10	7.85345e-08
Clostridia_unclassified(100)	Clostridia_unclassified(100)	850.983	-4.3907	0.614389	-7.14645	1.02899e-09	1.89196e-07
Tannerellaceae(100)	Tannerella(100)	1477.53	-5.20124	0.732421	-7.10144	1.23456e-09	1.89196e-07
Paludibacteraceae(100)	Paludibacteraceae_F0058(100)	469.418	-5.10203	0.727499	-7.0131	1.76456e-09	2.16335e-07
Pasteurellaceae(100)	Actinobacillus(100)	2600.72	-8.02002	1.25602	-6.38529	2.19901e-08	2.24665e-06
Selenomonadaceae(100)	Centipeda(100)	234.451	-4.0632	0.643727	-6.312	2.94492e-08	2.57891e-06
Clostridia_vadinBB60_group_fa(100)	Clostridia_vadinBB60_group_ge(100)	326.784	-4.68361	0.76289	-6.13929	5.84597e-08	4.47948e-06
Burkholderiaceae(100)	Lautropia(100)	682.902	-5.56149	0.922971	-6.02564	9.15933e-08	6.23852e-06
Erysipelotrichaceae(100)	Erysipelotrichaceae_unclassified(100)	249.221	-3.58025	0.597145	-5.99561	1.03097e-07	6.31986e-06
Peptostreptococcales-Tissierellales_unclassified(100)	Peptostreptococcales-Tissierellales_unclassified(100)	555.52	-2.90984	0.499445	-5.82614	2.00488e-07	1.11727e-05
Veillonellaceae(100)	Veillonellaceae_ge(100)	215.813	-3.70828	0.647758	-5.7248	2.97723e-07	1.41109e-05
Rikenellaceae(100)	Rikenellaceae_RC9_gut_group(100)	1064.43	-4.87932	0.852509	-5.72348	2.99252e-07	1.41109e-05
Anaerovoracaceae(100)	Anaerovoracaceae_unclassified(100)	1219.29	-3.27902	0.591013	-5.54814	5.90411e-07	2.58516e-05
Peptostreptococcaceae(100)	Peptostreptococcaceae_unclassified(100)	232.254	-4.04923	0.735321	-5.50676	6.92497e-07	2.83e-05
Leptotrichiaceae(100)	Leptotrichiaceae_unclassified(100)	43.9031	-3.48469	0.642556	-5.42317	9.54612e-07	3.65736e-05
Veillonellaceae(100)	Megasphaera(100)	118.547	-3.55776	0.660554	-5.38602	1.10047e-06	3.96817e-05
Lachnospiraceae(100)	Catonella(100)	566.198	-3.93962	0.752653	-5.2343	1.96031e-06	6.67594e-05
Parcubacteria_unclassified(100)	Parcubacteria_unclassified(100)	10.0738	2.54352	0.505178	5.0349	4.15061e-06	0.000127216
Neisseriaceae(100)	Eikenella(100)	117.634	-3.73889	0.740961	-5.04599	3.98204e-06	0.000127216
Weeksellaceae(100)	Bergeyella(100)	793.304	-3.79448	0.759694	-4.99475	4.82122e-06	0.000140734
Pasteurellaceae(100)	Haemophilus(100)	33684.6	-3.08222	0.640019	-4.81582	9.34536e-06	0.000249074
Synergistaceae(100)	Fretibacterium(100)	268.592	-3.12821	0.649562	-4.81587	9.3436e-06	0.000249074
Alteromonadaceae(100)	Alteromonadaceae_unclassified(100)	37.7558	3.40598	0.712046	4.78337	1.05264e-05	0.000258108
Peptostreptococcaceae(100)	Filifactor(100)	449.321	-3.63252	0.758945	-4.78628	1.0415e-05	0.000258108
Bifidobacteriaceae(100)	Gardnerella(100)	9.38273	2.66125	0.560747	4.7459	1.20726e-05	0.000281693
Oscillospiraceae(100)	Oscillospiraceae_unclassified(100)	267.04	-5.35562	1.13026	-4.73841	1.24073e-05	0.000281693
Porphyromonadaceae(100)	Porphyromonas(100)	29233.1	-5.04132	1.0663	-4.72786	1.28939e-05	0.000282283
Desulfovibrionaceae(100)	Desulfovibrio(100)	32.2262	-2.32163	0.494849	-4.6916	1.47127e-05	0.000310996
Pasteurellaceae(100)	Pasteurellaceae_unclassified(100)	51615.7	-3.39216	0.727623	-4.66197	1.63833e-05	0.000334764
Rikenellaceae(100)	Alistipes(100)	183.581	-4.44624	0.959772	-4.6326	1.82209e-05	0.000360304
Alteromonadaceae(100)	Rheinheimera(100)	190.236	4.14841	0.900486	4.60686	1.99953e-05	0.000369274
Porphyromonadaceae(100)	Porphyromonadaceae_unclassified(100)	30.1648	-2.40857	0.523582	-4.60019	2.04818e-05	0.000369274
Peptostreptococcales-Tissierellales_fa(100)	Parvimonas(100)	3445.08	-3.19095	0.692163	-4.61011	1.97619e-05	0.000369274
Coriobacteriales_unclassified(100)	Coriobacteriales_unclassified(100)	34.6325	-2.45935	0.536737	-4.58204	2.18651e-05	0.000382952
Lachnospiraceae(100)	Lachnospiraceae_unclassified(100)	17151.1	-2.422	0.534681	-4.52981	2.63732e-05	0.000444622
Selenomonadaceae(100)	Selenomonas(100)	2163.2	-4.12211	0.910975	-4.52494	2.68369e-05	0.000444622
Pasteurellaceae(100)	Bibersteinia(100)	115.499	-4.12214	0.917914	-4.49077	3.03211e-05	0.000489128
Veillonellaceae(100)	Dialister(100)	645.089	-3.15852	0.711389	-4.43993	3.63321e-05	0.000571066
Pasteurellaceae(100)	Aggregatibacter(100)	563.779	-4.4088	0.99548	-4.42882	3.77929e-05	0.000579176
Rikenellaceae(100)	Rikenellaceae_unclassified(100)	113.903	-3.23155	0.734347	-4.40058	4.17645e-05	0.000587245
Anaerovoracaceae(100)	Mogibacterium(100)	1430.11	-3.35747	0.761535	-4.40882	4.05662e-05	0.000587245
Leptotrichiaceae(100)	Leptotrichia(100)	7192.12	-4.04815	0.918418	-4.40774	4.07208e-05	0.000587245
Selenomonadaceae(100)	Selenomonadaceae_unclassified(100)	2784.12	-4.07825	0.927302	-4.39797	4.21514e-05	0.000587245
Cardiobacteriaceae(100)	Cardiobacteriaceae_unclassified(100)	12.3543	-1.72275	0.39318	-4.38157	4.46644e-05	0.000595202
Lachnospirales_unclassified(100)	Lachnospirales_unclassified(100)	5.65456	-3.02002	0.689077	-4.38271	4.44855e-05	0.000595202
Caulobacteraceae(100)	Caulobacteraceae_unclassified(100)	16.7754	2.56683	0.5877	4.36759	4.69205e-05	0.000611963
Desulfovibrionaceae(100)	Desulfovibrionaceae_unclassified(100)	197.284	-3.97315	0.921976	-4.30939	5.75587e-05	0.000735072
Fusobacteriales_unclassified(100)	Fusobacteriales_unclassified(100)	6.60909	-1.86798	0.437035	-4.27421	6.50859e-05	0.0007675
Erysipelatoclostridiaceae(100)	Erysipelatoclostridium(100)	56.0799	-3.08998	0.72295	-4.27412	6.5106e-05	0.0007675
Lachnospiraceae(100)	Lachnospiraceae_uncultured(100)	55.3579	-3.34132	0.77936	-4.28726	6.21893e-05	0.0007675
Fusobacteriaceae(100)	Fusobacterium(100)	23667.7	-3.36631	0.785913	-4.28332	6.30514e-05	0.0007675
Chloroplast_fa(100)	Chloroplast_ge(100)	994.784	2.05979	0.486338	4.23531	7.45212e-05	0.000861915
Cardiobacteriaceae(100)	Cardiobacterium(100)	210.932	-2.66198	0.630369	-4.22289	7.78009e-05	0.000867126
Tannerellaceae(100)	Tannerellaceae_unclassified(100)	8.39069	-3.5894	0.849767	-4.22398	7.75068e-05	0.000867126
Alteromonadales_unclassified(100)	Alteromonadales_unclassified(100)	83.8398	3.62189	0.859466	4.21412	8.02028e-05	0.000877935
Tannerellaceae(100)	Parabacteroides(100)	54.0712	-3.20031	0.76824	-4.16577	9.47805e-05	0.00100173
Peptostreptococcaceae(100)	Peptostreptococcus(100)	328.32	-4.05728	0.97343	-4.16802	9.40465e-05	0.00100173
Actinomycetaceae(100)	Actinomyces(100)	17466.5	-2.17269	0.52384	-4.14763	0.000100884	0.00104817
Erysipelotrichaceae(100)	Turicibacter(100)	78.7556	-3.01217	0.727982	-4.1377	0.000104385	0.00104899
Erysipelotrichaceae(100)	Bulleidia(100)	15.0185	-3.54763	0.857145	-4.13889	0.000103961	0.00104899
Flavobacteriaceae(100)	Flavobacteriaceae_unclassified(100)	840.331	2.70728	0.657795	4.11568	0.00011257	0.00107633
Ruminococcaceae(100)	Ruminococcaceae_unclassified(100)	19.7374	-3.36568	0.818569	-4.11166	0.000114129	0.00107633
Oscillospiraceae(100)	Colidextribacter(100)	109.963	-3.77644	0.916602	-4.12005	0.0001109	0.00107633
Desulfovibrionaceae(100)	Bilophila(100)	146.319	-5.15768	1.25239	-4.11827	0.000111578	0.00107633
Anaerovoracaceae(100)	Anaerovoracaceae_ge(100)	1919.29	-3.18414	0.776554	-4.10035	0.000118635	0.00110186
Prevotellaceae(100)	Prevotellaceae_unclassified(100)	78947.3	-2.02202	0.496366	-4.07365	0.000129951	0.00118896
Comamonadaceae(100)	Paucibacter(100)	29.2113	2.414	0.595764	4.05195	0.000139908	0.00126123
Comamonadaceae(100)	Pelomonas(100)	134.184	2.43836	0.605564	4.0266	0.000152475	0.00135459
Prevotellaceae(100)	Alloprevotella(100)	38953.6	-3.43849	0.857788	-4.00856	0.000162068	0.00141925
Erysipelotrichaceae(100)	Erysipelotrichaceae_UCG-006(100)	67.8167	-2.67874	0.671951	-3.98651	0.000174591	0.00150738
Anaerovoracaceae(100)	uncultured(100)	57.2712	-2.58679	0.653857	-3.9562	0.000193327	0.00163474
Mycoplasmataceae(100)	Mycoplasma(100)	284.794	-3.47727	0.879402	-3.95413	0.000194675	0.00163474
Neisseriaceae(100)	Kingella(100)	175.324	-3.27679	0.832456	-3.9363	0.000206673	0.00171203
Saccharimonadaceae(100)	Saccharimonadaceae_ge(100)	429.096	-4.04675	1.02988	-3.92935	0.000211534	0.00172894
Lachnospiraceae(100)	GCA-900066575(100)	78.4781	-2.84951	0.727342	-3.91771	0.00021993	0.00175087
Muribaculaceae(100)	Muribaculaceae_ge(100)	341.355	-5.07809	1.29494	-3.92147	0.000217178	0.00175087
Anaerovoracaceae(100)	Family_XIII_UCG-001(100)	39.5224	-2.14121	0.547533	-3.91065	0.000225172	0.00176962
Neisseriaceae(100)	Neisseria(100)	21425.6	-3.28585	0.842044	-3.90223	0.000231586	0.00179699
Clostridia_UCG-014_fa(100)	Clostridia_UCG-014_ge(100)	481.608	-2.57815	0.665425	-3.87444	0.000254024	0.00194646
Oxalobacteraceae(100)	Oxalobacteraceae_unclassified(100)	97.3423	2.64949	0.690969	3.83445	0.000290006	0.00219473
Lachnospiraceae(100)	Lachnospiraceae_NK4A136_group(100)	71.4392	-2.95072	0.78173	-3.77461	0.000353108	0.0026397
Cyanobacteriia_unclassified(100)	Cyanobacteriia_unclassified(100)	141.051	2.59489	0.695041	3.73343	0.000403943	0.00297047
Lachnospiraceae(100)	Shuttleworthia(100)	108.801	-3.17449	0.850823	-3.73108	0.000407047	0.00297047
Neisseriaceae(100)	Conchiformibius(100)	5.67481	-2.14353	0.579879	-3.69652	0.000455405	0.00328427
Prevotellaceae(100)	Prevotellaceae_uncultured(100)	8.55696	-2.117	0.574307	-3.68617	0.000470917	0.00335665
Sphingobacteriaceae(100)	Pedobacter(100)	33.6206	3.50089	0.951923	3.6777	0.000483996	0.00341023
Microbacteriaceae(100)	Microbacteriaceae_unclassified(100)	463.416	2.29208	0.624794	3.66854	0.000498523	0.00347266
Oscillospiraceae(100)	Oscillospiraceae_uncultured(100)	56.0233	-2.93049	0.80018	-3.66229	0.000508666	0.00350351
Lachnospiraceae(100)	Howardella(100)	37.2736	-2.69058	0.74188	-3.6267	0.000570336	0.00388462
Saccharimonadaceae(100)	Candidatus_Saccharimonas(100)	898.53	-3.25266	0.900439	-3.6123	0.000597247	0.00402321
Flavobacteriaceae(100)	Capnocytophaga(100)	2184.36	-2.85645	0.79175	-3.60777	0.000605975	0.00403764
Burkholderiaceae(100)	Ralstonia(100)	142.769	2.96357	0.825833	3.58859	0.000644236	0.00424642
Lachnospiraceae(100)	Lachnoanaerobaculum(100)	2460.99	-2.55713	0.713796	-3.58244	0.000656976	0.00428432
Micrococcaceae(100)	Renibacterium(100)	66.1295	3.70634	1.03809	3.57035	0.000682745	0.00438606
Bacteroidaceae(100)	Bacteroides(100)	311.902	-3.49318	0.978908	-3.56845	0.000686887	0.00438606
Lachnospiraceae(100)	Roseburia(100)	8.34186	-1.64105	0.460406	-3.56435	0.000695894	0.00438756
Actinomycetaceae(100)	F0332(100)	20.5582	-2.06104	0.578643	-3.56185	0.000701437	0.00438756
Candidatus_Kaiserbacteria_fa(100)	Candidatus_Kaiserbacteria_ge(100)	6.2803	2.58626	0.728016	3.55248	0.000722601	0.0044171
Muribaculaceae(100)	Muribaculaceae_unclassified(100)	264.903	-1.54712	0.435667	-3.55116	0.000725626	0.0044171
Absconditabacteriales_(SR1)_fa(100)	Absconditabacteriales_(SR1)_ge(100)	80.3835	-2.45869	0.692546	-3.55022	0.000727777	0.0044171
Oscillospiraceae(100)	Intestinimonas(100)	16.3172	-1.68252	0.477444	-3.52401	0.000790678	0.00475182
Propionibacteriaceae(100)	Pseudopropionibacterium(100)	23.2191	-2.08433	0.592643	-3.51701	0.000808333	0.00481076
Peptococcaceae(100)	Peptococcus(100)	100.434	-3.08101	0.877063	-3.51288	0.000818925	0.00482693
Marinifilaceae(100)	Odoribacter(100)	108.136	-1.53926	0.439855	-3.49947	0.000854208	0.00493776
Bacteroidota_unclassified(100)	Bacteroidota_unclassified(100)	13.933	-1.75219	0.501533	-3.49366	0.000869948	0.00493776
Actinomycetaceae(100)	Actinomycetaceae_unclassified(100)	1247.67	-1.90199	0.543268	-3.50103	0.000850053	0.00493776
Lachnospiraceae(100)	Tuzzerella(100)	33.2468	-1.91526	0.548091	-3.49442	0.000867883	0.00493776
Chlamydiaceae(100)	Chlamydiaceae_uncultured(100)	10.4309	2.21005	0.633309	3.4897	0.000880852	0.00495378
Erysipelotrichales_unclassified(100)	Erysipelotrichales_unclassified(100)	10.7889	-1.39634	0.402078	-3.47282	0.000928699	0.00517539
Chloroflexi_unclassified(100)	Chloroflexi_unclassified(100)	4.37647	1.08863	0.314564	3.46076	0.000964392	0.00532587
Eggerthellaceae(100)	Slackia(100)	13.6657	-1.96518	0.56883	-3.45478	0.00098256	0.00537776
Ruminococcaceae(100)	Incertae_Sedis(100)	376.717	-1.59129	0.461614	-3.44723	0.00100598	0.00542756
Peptococcaceae(100)	Peptococcaceae_uncultured(100)	98.0082	-2.06887	0.600831	-3.44335	0.00101822	0.00542756
Clostridiaceae(100)	Clostridiaceae_unclassified(100)	88.3034	-3.30605	0.960101	-3.44344	0.00101793	0.00542756
Neisseriaceae(100)	Neisseriaceae_unclassified(100)	8841.05	-2.47545	0.719626	-3.43991	0.00102917	0.00543864
Dietziaceae(100)	Dietzia(100)	12.3403	-1.82361	0.541004	-3.37079	0.00127472	0.00667865
Erysipelotrichaceae(100)	Solobacterium(100)	3354.77	-3.04894	0.906728	-3.36257	0.00130732	0.00679143
Firmicutes_unclassified(100)	Firmicutes_unclassified(100)	848.763	-1.47179	0.4382	-3.35871	0.00132291	0.00681468
Neisseriaceae(100)	Alysiella(100)	10.9383	-1.55056	0.464869	-3.33548	0.00142055	0.00725667
Prevotellaceae(100)	Prevotella(100)	155614	-1.60657	0.48251	-3.3296	0.00144632	0.0073272
Lachnospiraceae(100)	Acetatifactor(100)	8.20169	-1.3797	0.414928	-3.32516	0.00146607	0.0073664
Staphylococcaceae(100)	Jeotgalicoccus(100)	28.9592	-1.51015	0.456517	-3.30797	0.00154495	0.00769962
Defluviitaleaceae(100)	Defluviitaleaceae_UCG-011(100)	16.1973	-2.1863	0.66262	-3.29948	0.00158536	0.0078373
Enterobacterales_unclassified(100)	Enterobacterales_unclassified(100)	6781.12	-1.97262	0.601482	-3.2796	0.00168397	0.00825819
RF39_fa(100)	RF39_ge(100)	97.877	-2.57315	0.785457	-3.27599	0.00170245	0.00828258
Atopobiaceae(100)	Atopobium(100)	7105.08	-1.63951	0.504549	-3.24946	0.00184451	0.00890301
Rickettsiales_unclassified(100)	Rickettsiales_unclassified(100)	4.39886	2.56968	0.792672	3.2418	0.00188752	0.00903945
Desulfobulbaceae(100)	Desulfobulbus(100)	8.45604	-1.85315	0.573213	-3.23292	0.00193858	0.00921201
Pasteurellaceae(100)	Basfia(100)	59.3848	-1.6418	0.508924	-3.22602	0.00197918	0.00926138
Ruminococcaceae(100)	Anaerotruncus(100)	10.8476	-1.76641	0.547542	-3.22608	0.00197882	0.00926138
Atopobiaceae(100)	Olsenella(100)	13.7647	-2.42371	0.756417	-3.2042	0.00211278	0.00981162
Cellvibrionales_unclassified(100)	Cellvibrionales_unclassified(100)	1.80124	1.26948	0.396698	3.20012	0.00213868	0.00981333
Spirochaetaceae(100)	Spirochaetaceae_unclassified(100)	23.791	-2.49677	0.78046	-3.19911	0.00214516	0.00981333
Anaerolineae_unclassified(100)	Anaerolineae_unclassified(100)	2.85064	1.97236	0.617589	3.19364	0.0021804	0.00990065
Alphaproteobacteria_unclassified(100)	Alphaproteobacteria_unclassified(100)	50.347	2.24274	0.703043	3.19004	0.00220394	0.00993392
Prevotellaceae(100)	Prevotellaceae_NK3B31_group(100)	25.8481	-1.99859	0.627601	-3.18448	0.00224074	0.0100261
SBR1031_unclassified(100)	SBR1031_unclassified(100)	3.44161	0.981872	0.308593	3.18177	0.00225891	0.0100341
Atopobiaceae(100)	Atopobiaceae_unclassified(100)	947.972	-1.59564	0.503336	-3.17014	0.00233838	0.0103124
Oscillospirales_unclassified(100)	Oscillospirales_unclassified(100)	110.232	-2.35485	0.745721	-3.15781	0.00242545	0.01062
Lachnospiraceae(100)	Oribacterium(100)	2101.64	-2.1046	0.667731	-3.15186	0.00246857	0.0107322
Candidatus_Peribacteria_fa(100)	Candidatus_Peribacteria_ge(100)	11.2657	1.56442	0.497084	3.14719	0.00250293	0.0108049
Rhodocyclaceae(100)	Rhodocyclaceae_unclassified(100)	5.6298	2.14655	0.686509	3.12676	0.00265847	0.0113961
Campylobacteraceae(100)	Campylobacter(100)	6839.95	-1.89455	0.610169	-3.10495	0.0028344	0.0120659
Bifidobacteriaceae(100)	Bifidobacteriaceae_unclassified(100)	47.3082	-2.71962	0.879581	-3.09195	0.00294447	0.012448
Comamonadaceae(100)	Comamonas(100)	23.8483	-1.8607	0.610672	-3.04697	0.00335658	0.014093
Parcubacteria_fa(100)	Parcubacteria_ge(100)	3.97165	1.21786	0.406223	2.99801	0.00386605	0.0161217
Eggerthellaceae(100)	Eggerthellaceae_unclassified(100)	6.08261	-1.54034	0.515068	-2.99055	0.00394969	0.0163592
Rhizobiaceae(100)	Rhizobiaceae_unclassified(100)	78.3592	1.87884	0.630294	2.9809	0.00406043	0.016705
Flavobacteriaceae(100)	Flavobacterium(100)	346.181	2.1192	0.717145	2.95505	0.00437129	0.017864
Aerococcaceae(100)	Abiotrophia(100)	48.5695	-2.26389	0.770289	-2.93902	0.00457504	0.0185728
Caulobacteraceae(100)	Caulobacter(100)	9.81625	2.1544	0.738522	2.91717	0.00486696	0.0196279
Lachnospiraceae(100)	Lachnospiraceae_UCG-001(100)	13.1643	-0.875943	0.301118	-2.90897	0.00498096	0.0199564
Clostridiales_unclassified(100)	Clostridiales_unclassified(100)	5.77287	-1.00412	0.348513	-2.88116	0.00538593	0.0214388
uncultured_fa(100)	uncultured_ge(100)	7.44633	1.79966	0.629848	2.85729	0.00575765	0.0225959
Veillonellales-Selenomonadales_unclassified(100)	Veillonellales-Selenomonadales_unclassified(100)	72.4107	-1.61013	0.563428	-2.85774	0.00575039	0.0225959
Desulfobacterota_unclassified(100)	Desulfobacterota_unclassified(100)	3.07376	-1.85689	0.650296	-2.85545	0.00578722	0.0225959
Microbacteriaceae(100)	Rhodoluna(100)	15.7088	2.44751	0.858518	2.85086	0.00586184	0.0227424
Gammaproteobacteria_unclassified(100)	Gammaproteobacteria_unclassified(100)	11267.4	-1.54506	0.544806	-2.83598	0.00610941	0.0234067
Erysipelatoclostridiaceae(100)	Eggerthia(100)	22.6485	-1.6564	0.583984	-2.83638	0.00610257	0.0234067
Peptostreptococcaceae(100)	Peptostreptococcaceae_ge(100)	9.67306	-1.84691	0.653185	-2.82755	0.00625395	0.0238116
Propionibacteriaceae(100)	Propionibacterium(100)	52.1417	-2.13713	0.759014	-2.81567	0.00646287	0.0244552
Lachnospiraceae(100)	Lachnospiraceae_UCG-006(100)	6.9233	-1.11857	0.398255	-2.80867	0.00658906	0.0247797
Selenomonadaceae(100)	Selenomonadaceae_ge(100)	11.8887	-1.5531	0.554229	-2.80227	0.00670627	0.0250667
Sphingomonadaceae(100)	Sphingomonadaceae_unclassified(100)	270.335	1.8124	0.649103	2.79215	0.00689569	0.0256185
Lachnospiraceae(100)	Johnsonella(100)	33.8545	-1.87145	0.672669	-2.78212	0.0070883	0.0261755
Microtrichales_unclassified(100)	Microtrichales_unclassified(100)	4.8397	1.82314	0.656596	2.77666	0.00719531	0.0264115
Legionellaceae(100)	Legionella(100)	10.6233	1.90631	0.689317	2.7655	0.00741832	0.027068
Burkholderiaceae(100)	Polynucleobacter(100)	13.2321	2.1633	0.783829	2.75991	0.00753248	0.0272758
Ruminococcaceae(100)	uncultured(100)	14.1347	-1.32948	0.48198	-2.75837	0.00756426	0.0272758
Comamonadaceae(100)	Comamonadaceae_unclassified(100)	1520.92	1.2357	0.451063	2.73952	0.00796258	0.0285442
Rhodobacteraceae(100)	Amaricoccus(100)	14.0371	-1.79681	0.656716	-2.73605	0.008038	0.0286471
Burkholderiaceae(100)	Burkholderia-Caballeronia-Paraburkholderia(100)	10.8271	2.17588	0.796935	2.73031	0.00816418	0.0289286
Methylophilaceae(100)	Methylophilaceae_unclassified(100)	10.729	1.17037	0.430382	2.71939	0.00840936	0.0296261
Comamonadaceae(100)	Rhodoferax(100)	16.5626	1.90606	0.70152	2.71704	0.00846285	0.0296442
Fusobacteriaceae(100)	Fusobacteriaceae_unclassified(100)	17.3778	-1.66526	0.614819	-2.70853	0.00865963	0.0301611
Lactobacillaceae(100)	Lactobacillus(100)	1508.73	1.5758	0.58308	2.70254	0.00880051	0.0304786
Aeromonadaceae(100)	Aeromonas(100)	9.86647	1.71605	0.638571	2.68733	0.00916811	0.0315733
Lachnospiraceae(100)	Butyrivibrio(100)	74.4688	-2.74176	1.02345	-2.67895	0.00937656	0.0321108
Bacillaceae(100)	Bacillus(100)	41.5678	2.21738	0.829475	2.67324	0.00952098	0.0324242
Moraxellaceae(100)	Moraxellaceae_unclassified(100)	251.577	1.59195	0.596982	2.66667	0.00968976	0.0328167
Desulfovibrionales_unclassified(100)	Desulfovibrionales_unclassified(100)	3.6025	-1.19478	0.449224	-2.65965	0.00987287	0.0330874
Prevotellaceae(100)	Prevotellaceae_YAB2003_group(100)	14.475	-1.65178	0.621094	-2.65947	0.00987766	0.0330874
Enterobacteriaceae(100)	Enterobacteriaceae_unclassified(100)	213.113	1.84225	0.694475	2.65273	0.0100568	0.0333631
Lachnospiraceae(100)	Lachnospiraceae_NK3A20_group(100)	10.2656	-0.549991	0.207365	-2.65228	0.0100688	0.0333631
Bifidobacteriaceae(100)	Scardovia(100)	25.8795	-2.18838	0.825877	-2.64977	0.0101364	0.0334065
Acidimicrobiia_unclassified(100)	Acidimicrobiia_unclassified(100)	5.72129	1.87255	0.707293	2.64748	0.0101981	0.0334303
Listeriaceae(100)	Brochothrix(100)	77.1347	-2.24852	0.854115	-2.63258	0.0106099	0.034595
Acholeplasmataceae(100)	Anaeroplasma(100)	6.75145	-1.0823	0.412981	-2.62071	0.0109484	0.0354842
Lachnospiraceae(100)	Stomatobaculum(100)	1075.28	-1.88726	0.720607	-2.61899	0.0109984	0.0354842
Veillonellaceae(100)	Veillonella(100)	94271.9	-0.967961	0.371746	-2.60383	0.011447	0.0367383
Sphingomonadaceae(100)	Sphingobium(100)	7.9481	1.43063	0.554111	2.58184	0.012127	0.0387179
Gastranaerophilales_fa(100)	Gastranaerophilales_ge(100)	8.30347	1.26874	0.493812	2.56928	0.012532	0.0393954
Pasteurellaceae(100)	Rodentibacter(100)	5.85392	-1.13008	0.43945	-2.57158	0.012457	0.0393954
Veillonellaceae(100)	Anaeroglobus(100)	13.297	-1.64481	0.639857	-2.57059	0.0124893	0.0393954
Carnobacteriaceae(100)	Carnobacteriaceae_unclassified(100)	362.209	-1.60423	0.62566	-2.56406	0.0127037	0.0397314
Beijerinckiaceae(100)	Beijerinckiaceae_unclassified(100)	13.8929	2.58161	1.01041	2.55502	0.0130065	0.0402675
Ruminococcaceae(100)	Paludicola(100)	6.39204	-0.971723	0.38014	-2.55622	0.0129657	0.0402675
Oscillospiraceae(100)	Oscillospiraceae_UCG-003(100)	8.24679	-0.66275	0.260058	-2.54847	0.0132295	0.0407523
Xanthobacteraceae(100)	Xanthobacteraceae_unclassified(100)	33.9199	1.7954	0.707795	2.53662	0.0136427	0.0418148
Ruminococcaceae(100)	Ruminococcaceae_ge(100)	5.7071	-0.808204	0.319747	-2.52764	0.0139631	0.0423733
Bifidobacteriaceae(100)	Parascardovia(100)	19.5764	-1.15367	0.456179	-2.52898	0.0139148	0.0423733
Erysipelotrichaceae(100)	Dubosiella(100)	5.42236	-0.734367	0.290892	-2.52454	0.0140754	0.0425036
Prevotellaceae(100)	Prevotellaceae_ge(100)	3.23525	-1.17319	0.465997	-2.5176	0.0143296	0.0430592
Eggerthellaceae(100)	Gordonibacter(100)	8.23781	-0.696457	0.279076	-2.49558	0.0151638	0.0453436

## Sheet: capsule-sponge HNSCC vs FD
Supplementary Table S3: Bacterial genera differentiating HNSCC from FD group in capsule-sponge.
		baseMean	log2FoldChange	lfcSE	stat	pvalue	padj
Tannerellaceae(100)	Tannerella(100)	1761.25	-4.23959	0.70672	-5.99896	8.19267e-08	1.05412e-05
Spirochaetaceae(100)	Treponema(100)	2068.81	-4.69467	0.776563	-6.04545	6.78722e-08	1.05412e-05
Pasteurellaceae(100)	Actinobacillus(100)	3899.88	-7.21934	1.19394	-6.04665	6.75445e-08	1.05412e-05
Burkholderiaceae(100)	Lautropia(100)	609.669	-3.9851	0.680328	-5.85762	1.44838e-07	1.39768e-05
Bacteroidales_unclassified(100)	Bacteroidales_unclassified(100)	1616.03	-2.54107	0.438543	-5.79434	1.86687e-07	1.44123e-05
Anaerovoracaceae(100)	Anaerovoracaceae_unclassified(100)	507.13	-2.66054	0.517729	-5.13888	2.45313e-06	0.00012743
Anaerovoracaceae(100)	Anaerovoracaceae_ge(100)	1672.6	-3.14956	0.615188	-5.11967	2.64104e-06	0.00012743
Peptostreptococcaceae(100)	Peptostreptococcus(100)	320.396	-3.89192	0.757537	-5.13759	2.46527e-06	0.00012743
Peptostreptococcaceae(100)	Peptostreptococcaceae_unclassified(100)	26.5986	-2.23689	0.457131	-4.89332	6.24975e-06	0.000268045
Pasteurellaceae(100)	Aggregatibacter(100)	880.176	-4.22037	0.881896	-4.78556	9.36455e-06	0.000361471
Prevotellaceae(100)	Prevotellaceae_unclassified(100)	110530	-1.45841	0.312482	-4.66718	1.45369e-05	0.000510112
Pasteurellaceae(100)	Haemophilus(100)	36558.4	-3.80167	0.820555	-4.63305	1.64872e-05	0.000530337
Pasteurellaceae(100)	Pasteurellaceae_unclassified(100)	72045.2	-3.93541	0.853496	-4.61092	1.78848e-05	0.00053104
Prevotellaceae(100)	Prevotella(100)	198834	-1.39089	0.312349	-4.453	3.18037e-05	0.000876873
Peptostreptococcales-Tissierellales_fa(100)	Parvimonas(100)	785.418	-2.92961	0.666444	-4.39588	3.90744e-05	0.00100552
Bacteroidia_unclassified(100)	Bacteroidia_unclassified(100)	655.13	-2.19715	0.515229	-4.26442	6.24511e-05	0.00127956
Lachnospiraceae(100)	Lachnospiraceae_unclassified(100)	11708.4	-2.20664	0.516922	-4.2688	6.14901e-05	0.00127956
Fusobacteriaceae(100)	Fusobacterium(100)	43878.9	-3.18736	0.747852	-4.26202	6.29836e-05	0.00127956
Mycoplasmataceae(100)	Mycoplasma(100)	520.187	-3.454	0.801795	-4.30784	5.35321e-05	0.00127956
Rikenellaceae(100)	Rikenellaceae_RC9_gut_group(100)	348.386	-2.31661	0.549531	-4.21561	7.41933e-05	0.00136374
Veillonellaceae(100)	Megasphaera(100)	389.072	-2.94066	0.695914	-4.2256	7.16289e-05	0.00136374
Peptostreptococcales-Tissierellales_unclassified(100)	Peptostreptococcales-Tissierellales_unclassified(100)	159.854	-2.22648	0.532679	-4.17977	8.4147e-05	0.0014764
Peptostreptococcaceae(100)	Filifactor(100)	311.952	-3.66613	0.887509	-4.1308	9.98506e-05	0.00167575
Lachnospiraceae(100)	Catonella(100)	624.07	-2.72156	0.663099	-4.10431	0.00010949	0.00169053
Prevotellaceae(100)	Alloprevotella(100)	70798.4	-3.58291	0.872221	-4.1078	0.000108171	0.00169053
Streptococcaceae(100)	Streptococcus(100)	96316.7	1.33071	0.325622	4.08668	0.000116394	0.001728
Clostridia_unclassified(100)	Clostridia_unclassified(100)	286.904	-2.32334	0.571417	-4.06593	0.000125057	0.00178785
Weeksellaceae(100)	Bergeyella(100)	753.273	-2.35529	0.58655	-4.01551	0.000148777	0.00198027
Neisseriaceae(100)	Eikenella(100)	97.7824	-2.66153	0.662772	-4.01576	0.000148647	0.00198027
Gammaproteobacteria_unclassified(100)	Gammaproteobacteria_unclassified(100)	8570.09	-2.1018	0.526294	-3.99359	0.000160383	0.0020636
Prevotellaceae(100)	Prevotellaceae_NK3B31_group(100)	74.7501	-1.80653	0.459713	-3.9297	0.000199406	0.00248292
Erysipelatoclostridiaceae(100)	Erysipelatoclostridium(100)	10.4684	-1.46119	0.373685	-3.91022	0.000213016	0.0025695
Lachnospiraceae(100)	Lachnoanaerobaculum(100)	4712.12	-2.64187	0.683933	-3.86276	0.00025001	0.00283835
Porphyromonadaceae(100)	Porphyromonas	21994.2	-3.39546	0.878475	-3.86517	0.000247988	0.00283835
Bacilli_unclassified(100)	Bacilli_unclassified(100)	182.974	1.29964	0.337572	3.84998	0.00026098	0.00287824
Micrococcales_unclassified(100)	Micrococcales_unclassified(100)	380.412	1.56499	0.415354	3.76785	0.000343255	0.00324177
Ruminococcaceae(100)	Incertae_Sedis(100)	16.0907	-1.36527	0.360251	-3.78977	0.000319151	0.00324177
Enterobacteriaceae(100)	Raoultella(100)	28.6397	-2.80094	0.741504	-3.77738	0.000332568	0.00324177
Paludibacteraceae(100)	F0058(100)	400.493	-2.91492	0.770175	-3.78475	0.000324524	0.00324177
Neisseriaceae(100)	Neisseria(100)	22707	-3.65147	0.969356	-3.76691	0.000344333	0.00324177
Pasteurellaceae(100)	Bibersteinia(100)	103.488	-4.06371	1.07734	-3.772	0.000338561	0.00324177
Anaerovoracaceae(100)	Mogibacterium(100)	931.468	-2.00422	0.535286	-3.7442	0.000371223	0.00341171
Lachnospiraceae(100)	Oribacterium(100)	3949.54	-2.68649	0.719529	-3.73367	0.000384356	0.00345027
Enterobacterales_unclassified(100)	Enterobacterales_unclassified(100)	5495.28	-2.25024	0.605905	-3.71385	0.000410303	0.00359947
Leptotrichiaceae(100)	Leptotrichia(100)	12556.9	-2.99847	0.811645	-3.69431	0.000437507	0.00375284
Streptococcaceae(100)	Streptococcaceae_unclassified(100)	3029.86	1.2684	0.347886	3.64602	0.000512313	0.00411985
Burkholderiales_unclassified(100)	Burkholderiales_unclassified(100)	1097.3	-1.96783	0.539443	-3.6479	0.000509186	0.00411985
Pasteurellaceae(100)	Basfia(100)	66.6355	-2.10394	0.577006	-3.6463	0.000511842	0.00411985
Lachnospiraceae(100)	uncultured(100)	10.7893	-1.64497	0.455732	-3.6095	0.000576813	0.00428173
Anaerovoracaceae(100)	uncultured(100)	23.6047	-1.88077	0.521036	-3.60967	0.000576504	0.00428173
Campylobacteraceae(100)	Campylobacter(100)	20810.3	-2.02164	0.55903	-3.61633	0.000564189	0.00428173
Oscillospiraceae(100)	Oscillospiraceae_unclassified(100)	48.3103	-2.31962	0.641518	-3.61582	0.000565123	0.00428173
Lactobacillales_unclassified(100)	Lactobacillales_unclassified(100)	465.419	1.16028	0.327112	3.54704	0.000705398	0.00513743
Erysipelotrichaceae(100)	Bulleidia(100)	31.9556	-2.15057	0.609796	-3.52671	0.000752838	0.0053814
Muribaculaceae(100)	Muribaculaceae_ge(100)	62.3395	-3.64925	1.03697	-3.51916	0.000771214	0.00541252
Veillonellaceae(100)	Dialister(100)	515.635	-2.07478	0.595132	-3.48625	0.000856354	0.00590273
Peptococcaceae(100)	uncultured(100)	14.6168	-0.943175	0.271205	-3.47772	0.000879855	0.00595831
Clostridia_UCG-014_fa(100)	Clostridia_UCG-014_ge(100)	485.8	-3.14683	0.908602	-3.46338	0.000920706	0.00612746
Erysipelotrichaceae(100)	Solobacterium(100)	1244.39	-1.86839	0.542342	-3.44505	0.000975557	0.00627609
Neisseriaceae(100)	Neisseriaceae_unclassified(100)	10495.1	-2.90497	0.842051	-3.44987	0.000960831	0.00627609
Oscillospiraceae(100)	Colidextribacter(100)	29.9034	-1.25935	0.37245	-3.38126	0.0011915	0.00753965
Micrococcaceae(100)	Micrococcaceae_unclassified(100)	1247.73	1.48038	0.439863	3.36556	0.0012512	0.00766606
Flavobacteriaceae(100)	Capnocytophaga(100)	2728.25	-2.49696	0.741512	-3.36739	0.00124408	0.00766606
Erysipelotrichaceae(100)	Erysipelotrichaceae_unclassified(100)	44.9306	-1.7087	0.511596	-3.33993	0.00135473	0.00817071
Lachnospiraceae(100)	GCA-900066575(100)	14.8925	-0.970135	0.293764	-3.30243	0.00152083	0.00889452
Rikenellaceae(100)	Alistipes(100)	20.7674	-2.36163	0.714087	-3.3072	0.00149869	0.00889452
Synergistaceae(100)	Fretibacterium(100)	323.952	-2.44254	0.742706	-3.2887	0.0015863	0.00913896
Muribaculaceae(100)	Muribaculaceae_unclassified(100)	11.8744	-1.90834	0.582991	-3.27336	0.00166263	0.00943787
Clostridia_vadinBB60_group_fa(100)	Clostridia_vadinBB60_group_ge(100)	128.95	-3.1932	0.979616	-3.25965	0.00173371	0.0096987
Peptostreptococcaceae(100)	Peptostreptococcaceae_ge(100)	13.1753	-1.67697	0.518159	-3.2364	0.00186085	0.0102612
Eukaryota_unclassified(100)	Eukaryota_unclassified(100)	6.67469	1.29215	0.401384	3.21923	0.00196026	0.0106572
unknown_unclassified(100)	unknown_unclassified(100)	101.916	1.08145	0.340245	3.17844	0.00221687	0.0118849
Lactobacillaceae(100)	Lactobacillus(100)	115.422	3.05183	0.965359	3.16135	0.00233346	0.0120096
Veillonellaceae(100)	Veillonellaceae_unclassified(100)	10241.1	-2.01857	0.637631	-3.16574	0.00230298	0.0120096
Lachnospiraceae(100)	Stomatobaculum(100)	2451.26	-2.19963	0.6951	-3.16448	0.00231166	0.0120096
Veillonellaceae(100)	Veillonellaceae_ge(100)	136.32	-2.02499	0.645186	-3.13861	0.00249748	0.0126846
Erysipelotrichaceae(100)	Turicibacter(100)	11.631	-1.17597	0.376262	-3.12542	0.00259754	0.0130214
Oscillospiraceae(100)	uncultured(100)	8.29702	-1.41053	0.454232	-3.10532	0.00275717	0.0136445
Saccharimonadaceae(100)	TM7x(100)	2914.68	-2.87949	0.930061	-3.09602	0.00283407	0.0138475
Saccharimonadaceae(100)	Saccharimonadaceae_ge(100)	266.207	-1.92059	0.621308	-3.0912	0.00287468	0.0138703
Selenomonadaceae(100)	Selenomonadaceae_unclassified(100)	6885.63	-2.58289	0.836837	-3.08649	0.00291494	0.013891
Desulfovibrionaceae(100)	Desulfovibrionaceae_unclassified(100)	16.6178	-2.05148	0.670339	-3.06036	0.00314794	0.0148183
Burkholderiaceae(100)	Ralstonia(100)	8.43066	1.49926	0.495962	3.02293	0.00351208	0.0161388
Erysipelotrichaceae(100)	Erysipelotrichaceae_UCG-006(100)	33.313	-1.87881	0.621088	-3.02504	0.00349053	0.0161388
Comamonadaceae(100)	Limnohabitans(100)	3.82499	0.913502	0.307665	2.96914	0.00410418	0.0185442
Cardiobacteriaceae(100)	Cardiobacteriaceae_unclassified(100)	14.3807	-1.5203	0.513129	-2.96281	0.00417965	0.0185442
Desulfovibrionaceae(100)	Bilophila(100)	37.4498	-2.71605	0.9163	-2.96415	0.00416359	0.0185442
Bacillaceae(100)	Anoxybacillus(100)	3.29714	1.04971	0.35541	2.95353	0.0042927	0.0188294
Methylophilaceae(100)	Methylophilus(100)	4.91155	1.06656	0.367294	2.90384	0.00494728	0.0214567
Cardiobacteriaceae(100)	Cardiobacterium(100)	213.474	-2.26374	0.787722	-2.87378	0.00538681	0.0231034
Selenomonadaceae(100)	Centipeda(100)	472.174	-2.04509	0.717499	-2.8503	0.00575481	0.0244105
Tannerellaceae(100)	Parabacteroides(100)	10.4915	-1.55263	0.55432	-2.80096	0.00660505	0.0277125
Saccharimonadales_fa(100)	Saccharimonadales_ge(100)	307.325	-1.97254	0.708094	-2.7857	0.00689037	0.0285987
Staphylococcaceae(100)	Staphylococcus(100)	49.6715	1.44338	0.522161	2.76425	0.00731073	0.0300206
Bacteroidota_unclassified(100)	Bacteroidota_unclassified(100)	12.3019	-1.02844	0.37381	-2.75124	0.00757716	0.0307872
Beijerinckiaceae(100)	Beijerinckiaceae_unclassified(100)	4.72862	0.909548	0.331216	2.74608	0.00768502	0.0309002
Lachnospiraceae(100)	Lachnospiraceae_NK4A136_group(100)	11.282	-1.66609	0.608174	-2.7395	0.00782501	0.0311387
Fusobacteriales_unclassified(100)	Fusobacteriales_unclassified(100)	21.7775	-1.41288	0.518873	-2.72298	0.00818636	0.0319185
Bacteroidaceae(100)	Bacteroides(100)	38.4108	-2.4222	0.889412	-2.72338	0.00817752	0.0319185
Solimonadaceae(100)	Nevskia(100)	16.8088	-1.69341	0.624817	-2.71025	0.00847511	0.0327139
Micrococcaceae(100)	Rothia(100)	30090.3	1.1965	0.443005	2.70087	0.00869392	0.0329005
Neisseriaceae(100)	Kingella(100)	262.164	-1.95718	0.724441	-2.70164	0.0086757	0.0329005
Anaerovoracaceae(100)	Family_XIII_UCG-001(100)	22.7294	-1.32586	0.504087	-2.63021	0.0105147	0.0393014
Rikenellaceae(100)	Rikenellaceae_unclassified(100)	21.3869	-1.40992	0.536586	-2.62757	0.010589	0.0393014
Fimbriimonadaceae(100)	Fimbriimonadaceae_ge(100)	3.75143	0.582579	0.222705	2.61592	0.0109226	0.0401534
Microbacteriaceae(100)	Microbacteriaceae_unclassified(100)	12.3406	1.45945	0.561426	2.59954	0.0114078	0.0412009
Actinomycetaceae(100)	Arcanobacterium(100)	6.66058	1.18029	0.454143	2.59893	0.0114263	0.0412009
Lachnospiraceae(100)	Tuzzerella(100)	5.09213	-0.766645	0.295364	-2.59559	0.0115277	0.0412009
Comamonadaceae(100)	Rhodoferax(100)	6.55368	1.13523	0.446686	2.54144	0.0132907	0.0470662
Lachnospiraceae(100)	Johnsonella(100)	32.1662	-1.77438	0.699971	-2.53494	0.013518	0.0474358
Selenomonadaceae(100)	Selenomonas(100)	4128.74	-2.07427	0.821024	-2.52645	0.0138201	0.0480591
Clostridiaceae(100)	Clostridiaceae_unclassified(100)	12.826	-1.11714	0.443676	-2.51792	0.0141295	0.0486965
Comamonadaceae(100)	Comamonas(100)	6.58426	-0.967479	0.385417	-2.51021	0.0144148	0.0492398
Fusobacteriaceae(100)	Fusobacteriaceae_unclassified(100)	39.5907	-1.18308	0.473323	-2.49952	0.0148187	0.0495967
Defluviitaleaceae(100)	Defluviitaleaceae_UCG-011(100)	18.172	-1.69318	0.67801	-2.49728	0.0149047	0.0495967
Peptococcaceae(100)	Peptococcus(100)	85.9293	-1.92636	0.769434	-2.50361	0.014663	0.0495967

## Sheet: oral HNSCC vs FD
Supplementary Table S3: Bacterial genera differentiating HNSCC from FD group in oral samples.
		baseMean	log2FoldChange	lfcSE	stat	pvalue	padj
Tannerellaceae(100)	Tannerella(100)	890.346	-5.82639	1.21173	-4.80834	1.38714e-05	0.0017478
Corynebacteriaceae(100)	Corynebacterium(100)	1575.68	-4.82891	0.990439	-4.87553	1.10056e-05	0.0017478
Burkholderiaceae(100)	Lautropia(100)	1014.38	-5.25423	1.30592	-4.02338	0.00019027	0.0106613
Neisseriaceae(100)	Kingella(100)	737.05	-4.91676	1.23214	-3.99041	0.000211534	0.0106613
Selenomonadaceae(100)	Selenomonas(100)	455.975	-3.45719	0.856178	-4.03793	0.000181557	0.0106613
Spirochaetaceae(100)	Treponema(100)	496.517	-5.28159	1.3945	-3.78745	0.00040268	0.0169126
Corynebacteriaceae(100)	Corynebacteriaceae_unclassified(100)	165.015	-3.85771	1.07379	-3.59262	0.000736196	0.0265031
Cardiobacteriaceae(100)	Cardiobacterium(100)	279.883	-4.17545	1.26553	-3.29938	0.00177179	0.0496102
Selenomonadaceae(100)	Selenomonadaceae_unclassified(100)	629.105	-2.66301	0.799503	-3.33083	0.00161545	0.0496102

## Sheet: gastric biopsies neopl vs FD
Supplementary Table S3: Bacterial genera differentiating esophageal neoplasia patients from FD group in gastric biopsies.
		baseMean	log2FoldChange	lfcSE	stat	pvalue	padj
Spirochaetaceae(100)	Treponema(100)	1457.85	-6.03503	1.17627	-5.13064	2.89897e-06	0.00177707
Hyphomicrobiaceae(100)	Hyphomicrobium(100)	3.52771	3.23235	0.689646	4.68696	1.49628e-05	0.00458608
Veillonellaceae(100)	Veillonellaceae_ge(100)	215.813	-4.43962	0.982373	-4.51928	2.7386e-05	0.00559588
Paludibacteraceae(100)	Paludibacteraceae_F0058(100)	469.418	-4.72136	1.10331	-4.27928	6.39459e-05	0.00783977
Peptostreptococcales-Tissierellales_unclassified(100)	Peptostreptococcales-Tissierellales_unclassified(100)	555.52	-3.26216	0.757445	-4.30679	5.80843e-05	0.00783977
Peptostreptococcaceae(100)	Filifactor(100)	449.321	-4.80678	1.151	-4.17619	9.14358e-05	0.0093417
Cellvibrionales_unclassified(100)	Cellvibrionales_unclassified(100)	1.80124	2.47019	0.601622	4.10588	0.00011641	0.0101942
Geodermatophilaceae(100)	Modestobacter(100)	1.68757	2.3834	0.605348	3.93723	0.000206024	0.0157866
Neisseriaceae(100)	Eikenella(100)	117.634	-4.26128	1.12372	-3.79211	0.000333406	0.017504
Synergistaceae(100)	Fretibacterium(100)	268.592	-3.77635	0.98511	-3.83343	0.000290983	0.017504
Selenomonadaceae(100)	Centipeda(100)	234.451	-3.746	0.97626	-3.8371	0.000287479	0.017504
Anaerovoracaceae(100)	Anaerovoracaceae_unclassified(100)	1219.29	-3.39146	0.896316	-3.78377	0.000342655	0.017504
Pasteurellaceae(100)	Actinobacillus(100)	2600.72	-7.0065	1.90484	-3.67826	0.000483117	0.0227808
Lachnospiraceae(100)	Butyrivibrio(100)	74.4688	-5.58768	1.55214	-3.6	0.000621206	0.0272
Spirochaetaceae(100)	Spirochaetaceae_unclassified(100)	23.791	-4.20924	1.18363	-3.55622	0.00071407	0.0291817
Clostridia_vadinBB60_group_fa(100)	Clostridia_vadinBB60_group_ge(100)	326.784	-4.07708	1.15698	-3.5239	0.00079096	0.0303037
Absconditabacteriales_(SR1)_fa(100)	Absconditabacteriales_(SR1)_ge(100)	80.3835	-3.67914	1.0503	-3.50295	0.000844915	0.0304666
Peptostreptococcales-Tissierellales_fa(100)	Finegoldia(100)	11.3592	3.26523	0.945279	3.45425	0.000984201	0.0318537
Alteromonadaceae(100)	Alteromonadaceae_unclassified(100)	37.7558	3.72905	1.07987	3.45324	0.00098731	0.0318537
Mycoplasmataceae(100)	Mycoplasma(100)	284.794	-4.56246	1.33368	-3.42096	0.00109162	0.0334582
Mycobacteriaceae(100)	Mycobacterium(100)	24.3212	4.15472	1.22194	3.40011	0.00116446	0.0339912
Caulobacteraceae(100)	Caulobacter(100)	9.81625	3.77018	1.12002	3.36616	0.00129299	0.0360275
Anaerovoracaceae(100)	Anaerovoracaceae_uncultured(100)	57.2712	-3.26866	0.991623	-3.29627	0.0016009	0.0397778
Anaerovoracaceae(100)	Family_XIII_UCG-001(100)	39.5224	-2.73352	0.830375	-3.29191	0.00162226	0.0397778
Rhodocyclaceae(100)	Rhodocyclaceae_C39(100)	12.9735	1.98401	0.601952	3.29595	0.00160246	0.0397778
Lachnospiraceae(100)	Stomatobaculum(100)	1075.28	-3.54027	1.09286	-3.23947	0.00190079	0.0416138
Fusobacteriales_unclassified(100)	Fusobacteriales_unclassified(100)	6.60909	-2.15337	0.662797	-3.24892	0.00184747	0.0416138
Cardiobacteriaceae(100)	Cardiobacteriaceae_unclassified(100)	12.3543	-1.93452	0.596287	-3.24428	0.00187349	0.0416138
Burkholderiaceae(100)	Polynucleobacter(100)	13.2321	3.81626	1.18874	3.21035	0.00207427	0.0438457
Chloroplast_fa(100)	Chloroplast_ge(100)	994.784	2.35787	0.737569	3.19682	0.00215986	0.0441332
Rhodocyclaceae(100)	Rhodocyclaceae_unclassified(100)	5.6298	3.31237	1.04114	3.18147	0.0022609	0.0447076
Alteromonadales_unclassified(100)	Alteromonadales_unclassified(100)	83.8398	4.11279	1.30344	3.15533	0.00244337	0.0468058
Oxalobacteraceae(100)	Oxalobacteraceae_unclassified(100)	97.3423	3.29057	1.04791	3.14014	0.0025556	0.0474723

## Sheet: capsule-sponge neopl vs FD
Supplementary Table S3: Bacterial genera differentiating esophageal neoplasia patients from FD group in capsule-sponge.
		baseMean	log2FoldChange	lfcSE	stat	pvalue	padj
Lactobacillaceae(100)	Lactobacillus(100)	115.422	4.2902	1.21961	3.51767	0.000774876	0.0997007
Enterobacteriaceae(100)	Salmonella(100)	3.64824	1.34917	0.374764	3.60005	0.000594722	0.0997007
Thermaceae(100)	Thermus(100)	4.33765	1.14204	0.316729	3.60572	0.000583923	0.0997007

## Sheet: oral neopl vs FD
Supplementary Table S3: Bacterial genera differentiating esophageal neoplasia patients from FD group in oral samples.
		baseMean	log2FoldChange	lfcSE	stat	pvalue	padj
Gammaproteobacteria_unclassified(100)	Gammaproteobacteria_unclassified(100)	14275.6	-3.3429	0.853451	-3.91692	0.00026752	0.0674151
Pasteurellaceae(100)	Haemophilus(100)	50106.5	-3.34828	0.941681	-3.55564	0.000824088	0.0692234
Bifidobacteriaceae(100)	Bifidobacterium(100)	41.1907	3.88958	1.062	3.66249	0.000593977	0.0692234

## Sheet: legend
		Legend:
		baseMean	the average of the normalized count values, divided by size factors, taken over all samples
		log2FoldChange	log2 fold change between the groups
		lfcSE	standard error of the log2FC estimate;
		stat	the value of the test statistic
		pvalue	P-value of the test
		padj	Benjamini–Hochberg-adjusted p-value
		FD group, functional dyspepsia group;
		HNSCC, head and neck squamous cell cancer survivors;
		neoplasia, esophageal squamous intraepithelial neoplasia.
