# Supplementary material for: Dysbiosis of the Upper Gastrointestinal Tract in Head-and-Neck Cancer Survivors: A Pilot Study Using the Capsule Sponge Device
Source: Cancers (Basel). 2024 Oct 18;16(20):3528. doi: 10.3390/cancers16203528 (PMC11506215; doi:10.3390/cancers16203528)
Supplement: Supplementary file 1 [file cancers-16-03528-s001.zip › Supplementary table 4.xlsx]

## Sheet: unique gastric biopsie
Supplementary Table S4: Unique and common bacteria in the comparisons of HNSCC vs. FD group in samples from gastric biopsies, capsule-sponge, and oral samples.
	unique genera for HNSCC vs the FD group comparisons in samples from gastric biopsies
	Lachnospiraceae_UCG-006(100)
	Erysipelotrichales_unclassified(100)
	Sphingomonadaceae_unclassified(100)
	Prevotellaceae_YAB2003_group(100)
	Anaeroplasma(100)
	Gardnerella(100)
	Microtrichales_unclassified(100)
	Enterobacteriaceae_unclassified(100)
	Gordonibacter(100)
	Polynucleobacter(100)
	Rhizobiaceae_unclassified(100)
	Roseburia(100)
	Cellvibrionales_unclassified(100)
	Shuttleworthia(100)
	Chloroflexi_unclassified(100)
	Parcubacteria_unclassified(100)
	Amaricoccus(100)
	Leptotrichiaceae_unclassified(100)
	Methylophilaceae_unclassified(100)
	Rheinheimera(100)
	Odoribacter(100)
	Coriobacteriales_unclassified(100)
	Lachnospiraceae_UCG-001(100)
	Oxalobacteraceae_unclassified(100)
	Candidatus_Kaiserbacteria_ge(100)
	Chlamydiaceae_uncultured(100)
	Ruminococcaceae_unclassified(100)
	Pedobacter(100)
	Sphingobium(100)
	Anaeroglobus(100)
	Alphaproteobacteria_unclassified(100)
	Pseudopropionibacterium(100)
	Actinomyces(100)
	Desulfobacterota_unclassified(100)
	Lachnospirales_unclassified(100)
	Caulobacter(100)
	Bacillus(100)
	Veillonellales-Selenomonadales_unclassified(100)
	Olsenella(100)
	Rickettsiales_unclassified(100)
	Intestinimonas(100)
	SBR1031_unclassified(100)
	Pelomonas(100)
	Paludicola(100)
	Gastranaerophilales_ge(100)
	Tannerellaceae_unclassified(100)
	Firmicutes_unclassified(100)
	Absconditabacteriales_(SR1)_ge(100)
	RF39_ge(100)
	Eggerthia(100)
	Desulfovibrio(100)
	Candidatus_Saccharimonas(100)
	Actinomycetaceae_F0332(100)
	Anaerotruncus(100)
	Jeotgalicoccus(100)
	Acidimicrobiia_unclassified(100)
	Comamonadaceae_unclassified(100)
	Butyrivibrio(100)
	Parcubacteria_ge(100)
	Rhodoluna(100)
	Abiotrophia(100)
	Conchiformibius(100)
	Spirochaetaceae_unclassified(100)
	Desulfobulbus(100)
	Atopobium(100)
	Ruminococcaceae_ge(100)
	Xanthobacteraceae_unclassified(100)
	Slackia(100)
	Dubosiella(100)
	Caulobacteraceae_unclassified(100)
	Porphyromonadaceae_unclassified(100)
	Oscillospirales_unclassified(100)
	Cyanobacteriia_unclassified(100)
	Anaerolineae_unclassified(100)
	Desulfovibrionales_unclassified(100)
	uncultured_ge(100)
	Burkholderia-Caballeronia-Paraburkholderia(100)
	Renibacterium(100)
	Prevotellaceae_ge(100)
	Flavobacterium(100)
	Flavobacteriaceae_unclassified(100)
	Propionibacterium(100)
	Actinomycetaceae_unclassified(100)
	Clostridiales_unclassified(100)
	Chloroplast_ge(100)
	Ruminococcaceae_uncultured(100)
	Scardovia(100)
	Dietzia(100)
	Lachnospiraceae_NK3A20_group(100)
	Alteromonadaceae_unclassified(100)
	Acetatifactor(100)
	Prevotellaceae_uncultured(100)
	Moraxellaceae_unclassified(100)
	Oscillospiraceae_UCG-003(100)
	Brochothrix(100)
	Eggerthellaceae_unclassified(100)
	Bifidobacteriaceae_unclassified(100)
	Legionella(100)
	Paucibacter(100)
	Howardella(100)
	Porphyromonas(100)
	Parascardovia(100)
	Carnobacteriaceae_unclassified(100)
	Selenomonadaceae_ge(100)
	Alysiella(100)
	Veillonella(100)
	Atopobiaceae_unclassified(100)
	Aeromonas(100)
	Rhodocyclaceae_unclassified(100)
	Rodentibacter(100)
	Candidatus_Peribacteria_ge(100)
	Alteromonadales_unclassified(100)

## Sheet: unique capsule-sponge
Supplementary Table S4: Unique and common bacteria in the comparisons of HNSCC vs. FD group in samples from gastric biopsies, capsule-sponge, and oral samples.
	unique genera for HNSCC vs the FD group comparisons in samples from capsule-spong
	Burkholderiales_unclassified(100)
	Saccharimonadaceae_TM7x(100)
	Saccharimonadales_ge(100)
	Staphylococcus(100)
	Micrococcales_unclassified(100)
	Lactobacillales_unclassified(100)
	Fimbriimonadaceae_ge(100)
	Bacilli_unclassified(100)
	Eukaryota_unclassified(100)
	Veillonellaceae_unclassified(100)
	Micrococcaceae_unclassified(100)
	Bacteroidia_unclassified(100)
	Limnohabitans(100)
	Streptococcaceae_unclassified(100)
	Raoultella(100)
	Rothia(100)
	Streptococcus(100)
	Arcanobacterium(100)
	Anoxybacillus(100)
	Methylophilus(100)
	unknown_unclassified(100)
	Nevskia(100)
	Porphyromonas

## Sheet: unique oral
Supplementary Table S4: Unique and common bacteria in the comparisons of HNSCC vs. FD group in samples from gastric biopsies, capsule-sponge, and oral samples.
	unique genera for HNSCC vs the FD group comparisons in samples from oral swabs
	Corynebacteriaceae_unclassified(100)
	Corynebacterium(100)

## Sheet: common capsule and gastric biop
Supplementary Table S4: Unique and common bacteria in the comparisons of HNSCC vs. FD group in samples from gastric biopsies, capsule-sponge, and oral samples.
	common genera for capsule sponge and gastric biopsies for HNSCC vs the FD group comparisons
	Prevotella(100)
	Bilophila(100)
	Peptostreptococcaceae_unclassified(100)
	Lachnospiraceae_GCA-900066575(100)
	Defluviitaleaceae_UCG-011(100)
	Anaerovoracaceae_unclassified(100)
	Fretibacterium(100)
	Clostridia_vadinBB60_group_ge(100)
	Johnsonella(100)
	Clostridiaceae_unclassified(100)
	Rikenellaceae_unclassified(100)
	Lachnoanaerobaculum(100)
	Peptostreptococcus(100)
	Filifactor(100)
	Ralstonia(100)
	Bibersteinia(100)
	Prevotellaceae_unclassified(100)
	Bacteroidales_unclassified(100)
	Anaerovoracaceae_uncultured(100)
	Leptotrichia(100)
	Fusobacteriaceae_unclassified(100)
	Fusobacteriales_unclassified(100)
	Muribaculaceae_ge(100)
	Comamonas(100)
	Turicibacter(100)
	Parvimonas(100)
	Aggregatibacter(100)
	Microbacteriaceae_unclassified(100)
	Veillonellaceae_ge(100)
	Bacteroidota_unclassified(100)
	Pasteurellaceae_unclassified(100)
	Haemophilus(100)
	Fusobacterium(100)
	Lachnospiraceae_unclassified(100)
	Alloprevotella(100)
	Lactobacillus(100)
	Erysipelotrichaceae_unclassified(100)
	Catonella(100)
	Lachnospiraceae_uncultured(100)
	Peptococcus(100)
	Tuzzerella(100)
	Oribacterium(100)
	Mycoplasma(100)
	Solobacterium(100)
	Colidextribacter(100)
	Rikenellaceae_RC9_gut_group(100)
	Basfia(100)
	Campylobacter(100)
	Stomatobaculum(100)
	Oscillospiraceae_uncultured(100)
	Megasphaera(100)
	Desulfovibrionaceae_unclassified(100)
	Dialister(100)
	Cardiobacteriaceae_unclassified(100)
	Oscillospiraceae_unclassified(100)
	Peptococcaceae_uncultured(100)
	Paludibacteraceae_F0058(100)
	Clostridia_unclassified(100)
	Erysipelatoclostridium(100)
	Bulleidia(100)
	Saccharimonadaceae_ge(100)
	Rhodoferax(100)
	Neisseria(100)
	Actinobacillus(100)
	Eikenella(100)
	Lachnospiraceae_NK4A136_group(100)
	Alistipes(100)
	Peptostreptococcaceae_ge(100)
	Incertae_Sedis(100)
	Centipeda(100)
	Clostridia_UCG-014_ge(100)
	Beijerinckiaceae_unclassified(100)
	Peptostreptococcales-Tissierellales_unclassified(100)
	Gammaproteobacteria_unclassified(100)
	Parabacteroides(100)
	Prevotellaceae_NK3B31_group(100)
	Mogibacterium(100)
	Anaerovoracaceae_Family_XIII_UCG-001(100)
	Bergeyella(100)
	Erysipelotrichaceae_UCG-006(100)
	Muribaculaceae_unclassified(100)
	Enterobacterales_unclassified(100)
	Bacteroides(100)
	Anaerovoracaceae_ge(100)
	Capnocytophaga(100)
	Neisseriaceae_unclassified(100)

## Sheet: common for three sites
Supplementary Table S4: Unique and common bacteria in the comparisons of HNSCC vs. FD group in samples from gastric biopsies, capsule-sponge, and oral samples.
	common genera for all three collection sites for HNSCC vs the FD group comparisons
	Selenomonas(100)
	Treponema(100)
	Selenomonadaceae_unclassified(100)
	Cardiobacterium(100)
	Lautropia(100)
	Tannerella(100)
	Kingella(100)

## Sheet: legend
		FD group, functional dyspepsia group;
		HNSCC, head and neck squamous cell cancer survivors;
